# Supplementary material for: Randomized Controlled Trial of Oral Vancomycin Treatment in Clostridioides difficile-Colonized Patients
Source: mSphere. 2021 Jan 13;6(1):e00936-20. doi: 10.1128/mSphere.00936-20 (PMC7845614; doi:10.1128/mSphere.00936-20)
Supplement: TABLE S1 [file mSphere.00936-20_st001.xlsx]

## Sheet: Sheet1
Treatment.Group	Sample.Type	Sample.ID	Patient	Antibiotics Randomization	Timepoint	Longitudinal.Analysis	RS-ST Comparisons	Sample.Name	Bin_Timepoint
Vancomycin	rectal swab	RS-TN-002-S03	TN2	Yes	3	1	A	TN-002-S03	During
Vancomycin	rectal swab	RS-TN-003-S01	TN3	No	1	1	A	TN-003-S01	Before
Vancomycin	rectal swab	RS-TN-003-S03	TN3	No	3	1	A	TN-003-S03	During
Vancomycin	rectal swab	RS-TN-003-S05	TN3	No	5	1	A	TN-003-S05	After
Placebo	rectal swab	RS-TN-007-S02	TN7	No	2	0	7_02	TN-007-S02	During
Vancomycin	rectal swab	RS-TN-008-S03	TN8	Yes	3	0	8_03	TN-008-S03	During
Vancomycin	rectal swab	RS-TN-008-S05	TN8	Yes	5	0	8_05	TN-008-S05	After
Vancomycin	rectal swab	RS-TN-009-S01	TN9	No	1	1	A	TN-009-S01	Before
Vancomycin	rectal swab	RS-TN-009-S04	TN9	No	4	0	9_04	TN-009-S04	After
Vancomycin	rectal swab	RS-TN-009-S05	TN9	No	5	1	A	TN-009-S05	After
Placebo	rectal swab	RS-TN-010-S00	TN10	No	0	0	10_00	TN-010-S00	Before
Placebo	rectal swab	RS-TN-010-S03	TN10	No	3	0	10_03	TN-010-S03	During
Vancomycin	rectal swab	RS-TN-011-S01	TN11	Yes	1	0	11_01	TN-011-S01	Before
Vancomycin	rectal swab	RS-TN-011-S04	TN11	Yes	4	1	A	TN-011-S04	After
Vancomycin	rectal swab	RS-TN-011-S05	TN11	Yes	5	0	11_05	TN-011-S05	After
Placebo	rectal swab	RS-TN-012-S00	TN12	No	0	0	12_00	TN-012-S00	Before
Vancomycin	rectal swab	RS-TN-013-S05	TN13	No	5	0	13_05	TN-013-S05	After
Vancomycin	rectal swab	RS-TN-014-S00	TN14	No	0	1	A	TN-014-S00	Before
Vancomycin	rectal swab	RS-TN-014-S03	TN14	No	3	0	14_03	TN-014-S03	During
Vancomycin	rectal swab	RS-TN-014-S04	TN14	No	4	0	14_04	TN-014-S04	After
Placebo	rectal swab	RS-TN-015-S00	TN15	No	0	0	15_00	TN-015-S00	Before
Placebo	stool	TN-001-S00	TN1	Yes	0	1	A	TN-001-S00	Before
Placebo	stool	TN-001-S03	TN1	Yes	3	1	A	TN-001-S03	During
Placebo	stool	TN-001-S04	TN1	Yes	4	1	A	TN-001-S04	After
Vancomycin	stool	TN-002-S00	TN2	Yes	0	1	A	TN-002-S00	Before
Vancomycin	stool	TN-002-S01	TN2	Yes	1	1	A	TN-002-S01	Before
Vancomycin	stool	TN-002-S02	TN2	Yes	2	1	A	TN-002-S02	During
Vancomycin	stool	TN-002-S04	TN2	Yes	4	1	A	TN-002-S04	After
Vancomycin	stool	TN-002-S05	TN2	Yes	5	1	A	TN-002-S05	After
Vancomycin	stool	TN-003-S00	TN3	No	0	1	A	TN-003-S00	Before
Vancomycin	stool	TN-003-S02	TN3	No	2	1	A	TN-003-S02	During
Vancomycin	stool	TN-003-S04	TN3	No	4	1	A	TN-003-S04	After
Placebo	stool	TN-007-S00	TN7	No	0	1	A	TN-007-S00	Before
Placebo	stool	TN-007-S01	TN7	No	1	1	A	TN-007-S01	Before
Placebo	stool	TN-007-S02	TN7	No	2	1	7_02	TN-007-S02	During
Placebo	stool	TN-007-S03	TN7	No	3	1	A	TN-007-S03	During
Placebo	stool	TN-007-S04	TN7	No	4	1	A	TN-007-S04	After
Placebo	stool	TN-007-S05	TN7	No	5	1	A	TN-007-S05	After
Vancomycin	stool	TN-008-S00	TN8	Yes	0	1	A	TN-008-S00	Before
Vancomycin	stool	TN-008-S01	TN8	Yes	1	1	A	TN-008-S01	Before
Vancomycin	stool	TN-008-S02	TN8	Yes	2	1	A	TN-008-S02	During
Vancomycin	stool	TN-008-S03	TN8	Yes	3	1	8_03	TN-008-S03	During
Vancomycin	stool	TN-008-S04	TN8	Yes	4	1	A	TN-008-S04	After
Vancomycin	stool	TN-008-S05	TN8	Yes	5	1	8_05	TN-008-S05	After
Vancomycin	stool	TN-009-S00	TN9	No	0	1	A	TN-009-S00	Before
Vancomycin	stool	TN-009-S02	TN9	No	2	1	A	TN-009-S02	During
Vancomycin	stool	TN-009-S03	TN9	No	3	1	A	TN-009-S03	During
Vancomycin	stool	TN-009-S04	TN9	No	4	1	9_04	TN-009-S04	After
Placebo	stool	TN-010-S00	TN10	No	0	1	10_00	TN-010-S00	Before
Placebo	stool	TN-010-S01	TN10	No	1	1	A	TN-010-S01	Before
Placebo	stool	TN-010-S02	TN10	No	2	1	A	TN-010-S02	During
Placebo	stool	TN-010-S03	TN10	No	3	1	10_03	TN-010-S03	During
Placebo	stool	TN-010-S04	TN10	No	4	1	A	TN-010-S04	After
Placebo	stool	TN-010-S05	TN10	No	5	1	A	TN-010-S05	After
Vancomycin	stool	TN-011-S00	TN11	Yes	0	1	A	TN-011-S00	Before
Vancomycin	stool	TN-011-S01	TN11	Yes	1	1	11_01	TN-011-S01	Before
Vancomycin	stool	TN-011-S02	TN11	Yes	2	1	A	TN-011-S02	During
Vancomycin	stool	TN-011-S03	TN11	Yes	3	1	A	TN-011-S03	During
Vancomycin	stool	TN-011-S05	TN11	Yes	5	1	11_05	TN-011-S05	After
Placebo	stool	TN-012-S00	TN12	No	0	1	12_00	TN-012-S00	Before
Placebo	stool	TN-012-S01	TN12	No	1	1	A	TN-012-S01	Before
Placebo	stool	TN-012-S02	TN12	No	2	1	A	TN-012-S02	During
Placebo	stool	TN-012-S03	TN12	No	3	1	A	TN-012-S03	During
Placebo	stool	TN-012-S04	TN12	No	4	1	A	TN-012-S04	After
Placebo	stool	TN-012-S05	TN12	No	5	1	A	TN-012-S05	After
Vancomycin	stool	TN-013-S00	TN13	No	0	1	A	TN-013-S00	Before
Vancomycin	stool	TN-013-S01	TN13	No	1	1	A	TN-013-S01	Before
Vancomycin	stool	TN-013-S02	TN13	No	2	1	A	TN-013-S02	During
Vancomycin	stool	TN-013-S03	TN13	No	3	1	A	TN-013-S03	During
Vancomycin	stool	TN-013-S04	TN13	No	4	1	A	TN-013-S04	After
Vancomycin	stool	TN-013-S05	TN13	No	5	1	13_05	TN-013-S05	After
Vancomycin	stool	TN-014-S01	TN14	No	1	1	A	TN-014-S01	Before
Vancomycin	stool	TN-014-S02	TN14	No	2	1	A	TN-014-S02	During
Vancomycin	stool	TN-014-S03	TN14	No	3	1	14_03	TN-014-S03	During
Vancomycin	stool	TN-014-S04	TN14	No	4	1	14_04	TN-014-S04	After
Vancomycin	stool	TN-014-S05	TN14	No	5	1	A	TN-014-S05	After
Placebo	stool	TN-015-S00	TN15	No	0	1	15_00	TN-015-S00	Before
Placebo	stool	TN-015-S01	TN15	No	1	1	A	TN-015-S01	Before
Placebo	stool	TN-015-S02	TN15	No	2	1	A	TN-015-S02	During
Placebo	stool	TN-015-S03	TN15	No	3	1	A	TN-015-S03	During
Placebo	stool	TN-015-S04	TN15	No	4	1	A	TN-015-S04	After
Placebo	stool	TN-015-S05	TN15	No	5	1	A	TN-015-S05	After
