# Supplementary material for: Randomized Controlled Trial of Oral Vancomycin Treatment in Clostridioides difficile-Colonized Patients
Source: mSphere. 2021 Jan 13;6(1):e00936-20. doi: 10.1128/mSphere.00936-20 (PMC7845614; doi:10.1128/mSphere.00936-20)
Supplement: TABLE S2 [file mSphere.00936-20_st002.xlsx]

## Sheet: C.diff
						Binary Toxin PCR		Toxin PCR
Isolate ID	Organism ID	Isolate	Cdiff Ref Strain	NAP Strain	Ribotype	cdtA	cdtB	tcdA	tcdB
TN-001-C04	C.difficile	A	30	Unnamed 2	106/174	Negative	Negative	Positive	Positive
TN-001-S04	C.difficile	A	30	Unnamed 2	106/174	Negative	Negative	Positive	Positive
TN-002-BR01	C.difficile	A	7	Unnamed 16	14/20	Negative	Negative	Positive	Positive
TN-002-BR02	C.difficile	A	7	NAP 4	14/20	Negative	Negative	Positive	Positive
TN-002-C01	C.difficile	A	7	Unnamed 16	14/20	Negative	Negative	Positive	Positive
TN-002-S00	C.difficile	A	7	Unnamed 16	14/20	Negative	Negative	Positive	Positive
TN-002-S01	C.difficile	A	7	Unnamed 16	14/20	Negative	Negative	Positive	Positive
TN-002-S02	C.difficile	A	7	NAP 4	14/20	Negative	Negative	Positive	Positive
TN-002-S04	C.difficile	A	37	None	10	Negative	Negative	Negative	Negative
TN-002-S05	C.difficile	A	7	Unnamed 16	14/20	Negative	Negative	Positive	Positive
TN-003-BR01	C.difficile	A	51	Unnamed 28	2	Negative	Negative	Positive	Positive
TN-003-BR02	C.difficile	A	27	Unnamed 28	None	Negative	Negative	Positive	Positive
TN-003-BR04	C.difficile	A	51	Unnamed 28	2	Negative	Negative	Positive	Positive
TN-003-S00	C.difficile	A	51	Unnamed 28	2	Negative	Negative	Positive	Positive
TN-003-S01	C.difficile	A	51	Unnamed 28	2	Negative	Negative	Positive	Positive
TN-003-S02	C.difficile	A	51	Unnamed 28	2	Negative	Negative	Positive	Positive
TN-003-S03	C.difficile	A	51	Unnamed 28	2	Negative	Negative	Positive	Positive
TN-003-S05	C.difficile	A	27	Unnamed 28	None	Negative	Negative	Positive	Positive
TN-004-S00	C.difficile	A	30	Unnamed 2	106/174	Negative	Negative	Positive	Positive
TN-004-S01	C.difficile	A	30	Unnamed 2	106/174	Negative	Negative	Positive	Positive
TN-005-S00	C.difficile	A	22	Unnamed 20	2/70	Negative	Negative	Positive	Positive
TN-005-S01	C.difficile	A	22	Unnamed 20	2	Negative	Negative	Positive	Positive
TN-006-S00	C.difficile	A	33	None	10	Negative	Negative	Negative	Negative
TN-006-S01	C.difficile	A	33	None	10	Negative	Negative	Negative	Negative
TN-007-C01	C.difficile	A	28	None	106/174	Negative	Negative	Positive	Positive
TN-007-C04	C.difficile	A	53	None	None	Negative	Negative	Positive	Positive
TN-007-S00	C.difficile	A	28	None	106/174	Negative	Negative	Positive	Positive
TN-007-S01	C.difficile	A	28	None	106/174	Negative	Negative	Positive	Positive
TN-007-S02	C.difficile	A	28	None	106/174	Negative	Negative	Positive	Positive
TN-007-S03	C.difficile	A	28	None	106/174	Negative	Negative	Positive	Positive
TN-007-S04	C.difficile	A	28	None	None	Negative	Negative	Positive	Positive
TN-007-S05	C.difficile	A	28	None	None	Negative	Negative	Positive	Positive
TN-008-BR01	C.difficile	A	7	NAP 4	14/20	Negative	Negative	Positive	Positive
TN-008-BR02	C.difficile	A	7	None	None	Negative	Negative	Positive	Positive
TN-008-C01	C.difficile	A	7	None	None	Negative	Negative	Positive	Positive
TN-008-C02	C.difficile	A	7	None	None	Negative	Negative	Positive	Positive
TN-008-S00	C.difficile	A	19	Unnamed 16-like	14/20	Negative	Negative	Positive	Positive
TN-008-S01	C.difficile	A	19	Unnamed 16-like	14/20	Negative	Negative	Positive	Positive
TN-009-S00	C.difficile	A	28	None	106/174	Negative	Negative	Positive	Positive
TN-009-S02	C.difficile	A	28	None	106/174	Negative	Negative	Positive	Positive
TN-009-S03	C.difficile	A	28	None	106/174	Negative	Negative	Positive	Positive
TN-009-S04	C.difficile	A	17	None	None	Negative	Negative	Positive	Positive
TN-009-S05	C.difficile	A	17	None	None	Negative	Negative	Positive	Positive
TN-010-S00	C.difficile	A	28	None	None	Negative	Negative	Positive	Positive
TN-010-S01	C.difficile	A	7	None	None	Negative	Negative	Positive	Positive
TN-010-S04	C.difficile	A	7	NAP 4	14/20	Negative	Negative	Positive	Positive
TN-010-S05	C.difficile	A	7	NAP 4	14/20	Negative	Negative	Positive	Positive
TN-011-BR01	C.difficile	A	30	None	106/174	Negative	Negative	Positive	Positive
TN-011-C01	C.difficile	A	30	None	106/174	Negative	Negative	Positive	Positive
TN-011-S00	C.difficile	A	30	None	106/174	Negative	Negative	Positive	Positive
TN-011-S01	C.difficile	A	30	None	106/174	Negative	Negative	Positive	Positive
TN-011-S02	C.difficile	A	28	None	106/174	Negative	Negative	Positive	Positive
TN-011-S03	C.difficile	A	28	None	106/174	Negative	Negative	Positive	Positive
TN-011-S04	C.difficile	A	30	Unnamed 2	106/174	Negative	Negative	Positive	Positive
TN-012-C01	C.difficile	A	27	None	78	Positive	Positive	Positive	Positive
TN-012-C02	C.difficile	A	27	None	78	Positive	Positive	Positive	Positive
TN-012-C04	C.difficile	A	27	None	78	Positive	Positive	Positive	Positive
TN-012-S00	C.difficile	A	27	None	78	Positive	Positive	Positive	Positive
TN-012-S01	C.difficile	A	27	None	78	Positive	Positive	Positive	Positive
TN-012-S02	C.difficile	A	27	None	78	Positive	Positive	Positive	Positive
TN-012-S03	C.difficile	A	27	None	78	Positive	Positive	Positive	Positive
TN-012-S04	C.difficile	A	55	None	None	Negative	Negative	Positive	Positive
TN-012-S05	C.difficile	A	55	None	None	Negative	Negative	Positive	Positive
TN-013-S00	C.difficile	A	19	None	46	Negative	Negative	Positive	Positive
TN-013-S01	C.difficile	A	19	None	46	Negative	Negative	Positive	Positive
TN-014-BR01	C.difficile	A	55	None	None	Negative	Negative	Negative	Negative
TN-014-C01	C.difficile	A	53	None	70/75	Negative	Negative	Positive	Positive
TN-014-C02	C.difficile	A	6	None	None	Negative	Negative	Positive	Positive
TN-014-S00	C.difficile	A	53	None	None	Negative	Negative	Positive	Positive
TN-014-S01	C.difficile	A	53	None	70/75	Negative	Negative	Positive	Positive
TN-014-S04	C.difficile	A	53	None	70/75	Negative	Negative	Positive	Positive
TN-015-C02	C.difficile	A	69	None	None	Negative	Negative	Positive	Positive
TN-015-S00	C.difficile	A	69	None	None	Negative	Negative	Positive	Positive
TN-015-S01	C.difficile	A	69	None	None	Negative	Negative	Positive	Positive
TN-015-S02	C.difficile	A	69	None	None	Negative	Negative	Positive	Positive
