# Supplementary material for: Randomized Controlled Trial of Oral Vancomycin Treatment in Clostridioides difficile-Colonized Patients
Source: mSphere. 2021 Jan 13;6(1):e00936-20. doi: 10.1128/mSphere.00936-20 (PMC7845614; doi:10.1128/mSphere.00936-20)
Supplement: TABLE S3 [file mSphere.00936-20_st003.xlsx]

## Sheet: SNPsites
Patient-timepoint 1	Patient-timepoint 2	Distance	Comparison
TN-009-S00_CD	TN-008-BR01_CD	7474	between patient
TN-009-S00_CD	TN-002-S02_CD	7463	between patient
TN-009-S00_CD	TN-007-S03_CD	7435	between patient
TN-009-S00_CD	TN-008-S01_CD	7442	between patient
TN-009-S00_CD	TN-002-S00_CD	7470	between patient
TN-009-S00_CD	TN-014-S00_CD	7803	between patient
TN-009-S00_CD	TN-009-S03_CD	4	within patient
TN-009-S00_CD	TN-011-BR01_CD	7677	between patient
TN-009-S00_CD	TN-007-S00_CD	7435	between patient
TN-009-S00_CD	TN-012-C01_CD	66258	between patient
TN-009-S00_CD	TN-002-BR02_CD	7440	between patient
TN-009-S00_CD	TN-012-S04_CD	6307	between patient
TN-009-S00_CD	TN-015-S02_CD	29004	between patient
TN-009-S00_CD	TN-014-BR01_CD	8475	between patient
TN-009-S00_CD	TN-009-S02_CD	2	within patient
TN-009-S00_CD	TN-003-BR01_CD	7728	between patient
TN-009-S00_CD	TN-003-BR02_CD	7783	between patient
TN-009-S00_CD	TN-007-C01_CD	7450	between patient
TN-009-S00_CD	TN-003-S03_CD	7785	between patient
TN-009-S00_CD	TN-014-C02_CD	7803	between patient
TN-009-S00_CD	TN-012-S02_CD	66248	between patient
TN-009-S00_CD	TN-002-C01_CD	7429	between patient
TN-009-S00_CD	TN-008-C01_CD	7450	between patient
TN-009-S00_CD	TN-011-C01_CD	7528	between patient
TN-009-S00_CD	TN-013-S01_CD	7708	between patient
TN-009-S00_CD	TN-013-S00_CD	7708	between patient
TN-009-S00_CD	TN-007-S05_CD	7450	between patient
TN-009-S00_CD	TN-014-C01_CD	7803	between patient
TN-009-S00_CD	TN-015-C02_CD	29119	between patient
TN-009-S00_CD	TN-003-S05_CD	7676	between patient
TN-009-S00_CD	TN-014-S01_CD	7803	between patient
TN-009-S00_CD	TN-006-S00_CD	8727	between patient
TN-009-S00_CD	TN-012-S01_CD	66262	between patient
TN-009-S00_CD	TN-012-S03_CD	66248	between patient
TN-009-S00_CD	TN-008-S00_CD	7459	between patient
TN-009-S00_CD	TN-008-C02_CD	7459	between patient
TN-009-S00_CD	TN-012-C04_CD	66261	between patient
TN-009-S00_CD	TN-015-S00_CD	29042	between patient
TN-009-S00_CD	TN-011-S01_CD	7521	between patient
TN-009-S00_CD	TN-002-BR01_CD	7429	between patient
TN-009-S00_CD	TN-012-C02_CD	66250	between patient
TN-009-S00_CD	TN-011-S04_CD	7496	between patient
TN-009-S00_CD	TN-010-S00_CD	7617	between patient
TN-009-S00_CD	TN-007-S04_CD	7450	between patient
TN-009-S00_CD	TN-004-S00_CD	7571	between patient
TN-009-S00_CD	TN-015-S01_CD	29119	between patient
TN-009-S00_CD	TN-012-S00_CD	66263	between patient
TN-009-S00_CD	TN-010-S01_CD	7626	between patient
TN-009-S00_CD	TN-003-BR04_CD	7706	between patient
TN-009-S00_CD	TN-012-S05_CD	6327	between patient
TN-009-S00_CD	TN-011-S00_CD	7461	between patient
TN-009-S00_CD	TN-006-S01_CD	8476	between patient
TN-009-S00_CD	TN-008-BR02_CD	7475	between patient
TN-009-S00_CD	TN-007-S01_CD	7450	between patient
TN-009-S00_CD	TN-003-S00_CD	8267	between patient
TN-009-S00_CD	TN-002-S05_CD	7431	between patient
TN-009-S00_CD	TN-009-S05_CD	4	within patient
TN-009-S00_CD	TN-007-S02_CD	7435	between patient
TN-009-S00_CD	TN-011-S03_CD	7458	between patient
TN-009-S00_CD	TN-005-S01_CD	7251	between patient
TN-009-S00_CD	TN-009-S04_CD	1	within patient
TN-009-S00_CD	TN-010-S05_CD	7784	between patient
TN-009-S00_CD	TN-011-S02_CD	7460	between patient
TN-009-S00_CD	TN-001-S04_CD	7445	between patient
TN-009-S00_CD	TN-002-S04_CD	8557	between patient
TN-009-S00_CD	TN-014-S04_CD	8071	between patient
TN-009-S00_CD	TN-005-S00_CD	7251	between patient
TN-009-S00_CD	TN-001-C04_CD	7548	between patient
TN-009-S00_CD	TN-007-C04_CD	7667	between patient
TN-009-S00_CD	TN-003-S01_CD	7699	between patient
TN-009-S00_CD	TN-002-S01_CD	7444	between patient
TN-009-S00_CD	TN-004-S01_CD	7571	between patient
TN-009-S00_CD	TN-010-S04_CD	7626	between patient
TN-009-S00_CD	TN-003-S02_CD	7676	between patient
TN-008-BR01_CD	TN-002-S02_CD	224	between patient
TN-008-BR01_CD	TN-007-S03_CD	6018	between patient
TN-008-BR01_CD	TN-008-S01_CD	99	within patient timepoint
TN-008-BR01_CD	TN-002-S00_CD	223	between patient
TN-008-BR01_CD	TN-014-S00_CD	7325	between patient
TN-008-BR01_CD	TN-009-S03_CD	7476	between patient
TN-008-BR01_CD	TN-011-BR01_CD	5765	between patient
TN-008-BR01_CD	TN-007-S00_CD	6018	between patient
TN-008-BR01_CD	TN-012-C01_CD	66504	between patient
TN-008-BR01_CD	TN-002-BR02_CD	248	between patient
TN-008-BR01_CD	TN-012-S04_CD	6450	between patient
TN-008-BR01_CD	TN-015-S02_CD	29373	between patient
TN-008-BR01_CD	TN-014-BR01_CD	7986	between patient
TN-008-BR01_CD	TN-009-S02_CD	7474	between patient
TN-008-BR01_CD	TN-003-BR01_CD	7060	between patient
TN-008-BR01_CD	TN-003-BR02_CD	7002	between patient
TN-008-BR01_CD	TN-007-C01_CD	6006	between patient
TN-008-BR01_CD	TN-003-S03_CD	7002	between patient
TN-008-BR01_CD	TN-014-C02_CD	7325	between patient
TN-008-BR01_CD	TN-012-S02_CD	66502	between patient
TN-008-BR01_CD	TN-002-C01_CD	256	between patient
TN-008-BR01_CD	TN-008-C01_CD	26	within patient timepoint
TN-008-BR01_CD	TN-011-C01_CD	5933	between patient
TN-008-BR01_CD	TN-013-S01_CD	7173	between patient
TN-008-BR01_CD	TN-013-S00_CD	7173	between patient
TN-008-BR01_CD	TN-007-S05_CD	6006	between patient
TN-008-BR01_CD	TN-014-C01_CD	7325	between patient
TN-008-BR01_CD	TN-015-C02_CD	29196	between patient
TN-008-BR01_CD	TN-003-S05_CD	7113	between patient
TN-008-BR01_CD	TN-014-S01_CD	7325	between patient
TN-008-BR01_CD	TN-006-S00_CD	7731	between patient
TN-008-BR01_CD	TN-012-S01_CD	66508	between patient
TN-008-BR01_CD	TN-012-S03_CD	66502	between patient
TN-008-BR01_CD	TN-008-S00_CD	35	within patient
TN-008-BR01_CD	TN-008-C02_CD	35	within patient
TN-008-BR01_CD	TN-012-C04_CD	66507	between patient
TN-008-BR01_CD	TN-015-S00_CD	29319	between patient
TN-008-BR01_CD	TN-011-S01_CD	5974	between patient
TN-008-BR01_CD	TN-002-BR01_CD	256	between patient
TN-008-BR01_CD	TN-012-C02_CD	66504	between patient
TN-008-BR01_CD	TN-011-S04_CD	5994	between patient
TN-008-BR01_CD	TN-010-S00_CD	2414	between patient
TN-008-BR01_CD	TN-007-S04_CD	6006	between patient
TN-008-BR01_CD	TN-004-S00_CD	6169	between patient
TN-008-BR01_CD	TN-015-S01_CD	29196	between patient
TN-008-BR01_CD	TN-012-S00_CD	66509	between patient
TN-008-BR01_CD	TN-010-S01_CD	2423	between patient
TN-008-BR01_CD	TN-003-BR04_CD	7079	between patient
TN-008-BR01_CD	TN-012-S05_CD	6430	between patient
TN-008-BR01_CD	TN-011-S00_CD	6043	between patient
TN-008-BR01_CD	TN-006-S01_CD	7995	between patient
TN-008-BR01_CD	TN-008-BR02_CD	21	within patient
TN-008-BR01_CD	TN-007-S01_CD	6006	between patient
TN-008-BR01_CD	TN-003-S00_CD	7276	between patient
TN-008-BR01_CD	TN-002-S05_CD	256	between patient
TN-008-BR01_CD	TN-009-S05_CD	7476	between patient
TN-008-BR01_CD	TN-007-S02_CD	6018	between patient
TN-008-BR01_CD	TN-011-S03_CD	6029	between patient
TN-008-BR01_CD	TN-005-S01_CD	6863	between patient
TN-008-BR01_CD	TN-009-S04_CD	7473	between patient
TN-008-BR01_CD	TN-010-S05_CD	2683	between patient
TN-008-BR01_CD	TN-011-S02_CD	6042	between patient
TN-008-BR01_CD	TN-001-S04_CD	6027	between patient
TN-008-BR01_CD	TN-002-S04_CD	7916	between patient
TN-008-BR01_CD	TN-014-S04_CD	7029	between patient
TN-008-BR01_CD	TN-005-S00_CD	6863	between patient
TN-008-BR01_CD	TN-001-C04_CD	5898	between patient
TN-008-BR01_CD	TN-007-C04_CD	5729	between patient
TN-008-BR01_CD	TN-003-S01_CD	7137	between patient
TN-008-BR01_CD	TN-002-S01_CD	241	between patient
TN-008-BR01_CD	TN-004-S01_CD	6169	between patient
TN-008-BR01_CD	TN-010-S04_CD	2605	between patient
TN-008-BR01_CD	TN-003-S02_CD	7113	between patient
TN-002-S02_CD	TN-007-S03_CD	5993	between patient
TN-002-S02_CD	TN-008-S01_CD	204	between patient
TN-002-S02_CD	TN-002-S00_CD	21	within patient
TN-002-S02_CD	TN-014-S00_CD	7290	between patient
TN-002-S02_CD	TN-009-S03_CD	7465	between patient
TN-002-S02_CD	TN-011-BR01_CD	5932	between patient
TN-002-S02_CD	TN-007-S00_CD	5993	between patient
TN-002-S02_CD	TN-012-C01_CD	66479	between patient
TN-002-S02_CD	TN-002-BR02_CD	27	within patient timepoint
TN-002-S02_CD	TN-012-S04_CD	6413	between patient
TN-002-S02_CD	TN-015-S02_CD	29337	between patient
TN-002-S02_CD	TN-014-BR01_CD	7946	between patient
TN-002-S02_CD	TN-009-S02_CD	7463	between patient
TN-002-S02_CD	TN-003-BR01_CD	7117	between patient
TN-002-S02_CD	TN-003-BR02_CD	7146	between patient
TN-002-S02_CD	TN-007-C01_CD	5981	between patient
TN-002-S02_CD	TN-003-S03_CD	7146	between patient
TN-002-S02_CD	TN-014-C02_CD	7290	between patient
TN-002-S02_CD	TN-012-S02_CD	66477	between patient
TN-002-S02_CD	TN-002-C01_CD	36	within patient
TN-002-S02_CD	TN-008-C01_CD	248	between patient
TN-002-S02_CD	TN-011-C01_CD	5928	between patient
TN-002-S02_CD	TN-013-S01_CD	7129	between patient
TN-002-S02_CD	TN-013-S00_CD	7129	between patient
TN-002-S02_CD	TN-007-S05_CD	5981	between patient
TN-002-S02_CD	TN-014-C01_CD	7290	between patient
TN-002-S02_CD	TN-015-C02_CD	29314	between patient
TN-002-S02_CD	TN-003-S05_CD	7093	between patient
TN-002-S02_CD	TN-014-S01_CD	7290	between patient
TN-002-S02_CD	TN-006-S00_CD	7894	between patient
TN-002-S02_CD	TN-012-S01_CD	66483	between patient
TN-002-S02_CD	TN-012-S03_CD	66477	between patient
TN-002-S02_CD	TN-008-S00_CD	239	between patient
TN-002-S02_CD	TN-008-C02_CD	239	between patient
TN-002-S02_CD	TN-012-C04_CD	66482	between patient
TN-002-S02_CD	TN-015-S00_CD	29355	between patient
TN-002-S02_CD	TN-011-S01_CD	5970	between patient
TN-002-S02_CD	TN-002-BR01_CD	36	within patient
TN-002-S02_CD	TN-012-C02_CD	66479	between patient
TN-002-S02_CD	TN-011-S04_CD	5969	between patient
TN-002-S02_CD	TN-010-S00_CD	2598	between patient
TN-002-S02_CD	TN-007-S04_CD	5981	between patient
TN-002-S02_CD	TN-004-S00_CD	6144	between patient
TN-002-S02_CD	TN-015-S01_CD	29314	between patient
TN-002-S02_CD	TN-012-S00_CD	66484	between patient
TN-002-S02_CD	TN-010-S01_CD	2590	between patient
TN-002-S02_CD	TN-003-BR04_CD	7059	between patient
TN-002-S02_CD	TN-012-S05_CD	6397	between patient
TN-002-S02_CD	TN-011-S00_CD	6018	between patient
TN-002-S02_CD	TN-006-S01_CD	7973	between patient
TN-002-S02_CD	TN-008-BR02_CD	225	between patient
TN-002-S02_CD	TN-007-S01_CD	5981	between patient
TN-002-S02_CD	TN-003-S00_CD	7369	between patient
TN-002-S02_CD	TN-002-S05_CD	38	within patient
TN-002-S02_CD	TN-009-S05_CD	7465	between patient
TN-002-S02_CD	TN-007-S02_CD	5993	between patient
TN-002-S02_CD	TN-011-S03_CD	6022	between patient
TN-002-S02_CD	TN-005-S01_CD	6830	between patient
TN-002-S02_CD	TN-009-S04_CD	7462	between patient
TN-002-S02_CD	TN-010-S05_CD	2869	between patient
TN-002-S02_CD	TN-011-S02_CD	6017	between patient
TN-002-S02_CD	TN-001-S04_CD	6020	between patient
TN-002-S02_CD	TN-002-S04_CD	7902	within patient different ribotype
TN-002-S02_CD	TN-014-S04_CD	7196	between patient
TN-002-S02_CD	TN-005-S00_CD	6830	between patient
TN-002-S02_CD	TN-001-C04_CD	5916	between patient
TN-002-S02_CD	TN-007-C04_CD	5896	between patient
TN-002-S02_CD	TN-003-S01_CD	7099	between patient
TN-002-S02_CD	TN-002-S01_CD	21	within patient
TN-002-S02_CD	TN-004-S01_CD	6144	between patient
TN-002-S02_CD	TN-010-S04_CD	2673	between patient
TN-002-S02_CD	TN-003-S02_CD	7093	between patient
TN-007-S03_CD	TN-008-S01_CD	5961	between patient
TN-007-S03_CD	TN-002-S00_CD	5996	between patient
TN-007-S03_CD	TN-014-S00_CD	6226	between patient
TN-007-S03_CD	TN-009-S03_CD	7436	between patient
TN-007-S03_CD	TN-011-BR01_CD	325	between patient
TN-007-S03_CD	TN-007-S00_CD	0	within patient
TN-007-S03_CD	TN-012-C01_CD	66434	between patient
TN-007-S03_CD	TN-002-BR02_CD	5969	between patient
TN-007-S03_CD	TN-012-S04_CD	6388	between patient
TN-007-S03_CD	TN-015-S02_CD	29895	between patient
TN-007-S03_CD	TN-014-BR01_CD	7292	between patient
TN-007-S03_CD	TN-009-S02_CD	7435	between patient
TN-007-S03_CD	TN-003-BR01_CD	6556	between patient
TN-007-S03_CD	TN-003-BR02_CD	6604	between patient
TN-007-S03_CD	TN-007-C01_CD	15	within patient
TN-007-S03_CD	TN-003-S03_CD	6606	between patient
TN-007-S03_CD	TN-014-C02_CD	6226	between patient
TN-007-S03_CD	TN-012-S02_CD	66425	between patient
TN-007-S03_CD	TN-002-C01_CD	5959	between patient
TN-007-S03_CD	TN-008-C01_CD	5993	between patient
TN-007-S03_CD	TN-011-C01_CD	160	between patient
TN-007-S03_CD	TN-013-S01_CD	6622	between patient
TN-007-S03_CD	TN-013-S00_CD	6622	between patient
TN-007-S03_CD	TN-007-S05_CD	15	within patient
TN-007-S03_CD	TN-014-C01_CD	6226	between patient
TN-007-S03_CD	TN-015-C02_CD	30007	between patient
TN-007-S03_CD	TN-003-S05_CD	6514	between patient
TN-007-S03_CD	TN-014-S01_CD	6226	between patient
TN-007-S03_CD	TN-006-S00_CD	7532	between patient
TN-007-S03_CD	TN-012-S01_CD	66438	between patient
TN-007-S03_CD	TN-012-S03_CD	66425	between patient
TN-007-S03_CD	TN-008-S00_CD	5984	between patient
TN-007-S03_CD	TN-008-C02_CD	5984	between patient
TN-007-S03_CD	TN-012-C04_CD	66437	between patient
TN-007-S03_CD	TN-015-S00_CD	29927	between patient
TN-007-S03_CD	TN-011-S01_CD	117	between patient
TN-007-S03_CD	TN-002-BR01_CD	5959	between patient
TN-007-S03_CD	TN-012-C02_CD	66427	between patient
TN-007-S03_CD	TN-011-S04_CD	96	between patient
TN-007-S03_CD	TN-010-S00_CD	6258	between patient
TN-007-S03_CD	TN-007-S04_CD	15	within patient
TN-007-S03_CD	TN-004-S00_CD	173	between patient
TN-007-S03_CD	TN-015-S01_CD	30007	between patient
TN-007-S03_CD	TN-012-S00_CD	66439	between patient
TN-007-S03_CD	TN-010-S01_CD	6250	between patient
TN-007-S03_CD	TN-003-BR04_CD	6546	between patient
TN-007-S03_CD	TN-012-S05_CD	6408	between patient
TN-007-S03_CD	TN-011-S00_CD	50	between patient
TN-007-S03_CD	TN-006-S01_CD	7309	between patient
TN-007-S03_CD	TN-008-BR02_CD	6000	between patient
TN-007-S03_CD	TN-007-S01_CD	15	within patient
TN-007-S03_CD	TN-003-S00_CD	7110	between patient
TN-007-S03_CD	TN-002-S05_CD	5959	between patient
TN-007-S03_CD	TN-009-S05_CD	7436	between patient
TN-007-S03_CD	TN-007-S02_CD	0	within patient
TN-007-S03_CD	TN-011-S03_CD	64	between patient
TN-007-S03_CD	TN-005-S01_CD	5104	between patient
TN-007-S03_CD	TN-009-S04_CD	7434	between patient
TN-007-S03_CD	TN-010-S05_CD	6375	between patient
TN-007-S03_CD	TN-011-S02_CD	48	between patient
TN-007-S03_CD	TN-001-S04_CD	49	between patient
TN-007-S03_CD	TN-002-S04_CD	7369	between patient
TN-007-S03_CD	TN-014-S04_CD	6486	between patient
TN-007-S03_CD	TN-005-S00_CD	5104	between patient
TN-007-S03_CD	TN-001-C04_CD	185	between patient
TN-007-S03_CD	TN-007-C04_CD	292	within patient
TN-007-S03_CD	TN-003-S01_CD	6518	between patient
TN-007-S03_CD	TN-002-S01_CD	5974	between patient
TN-007-S03_CD	TN-004-S01_CD	173	between patient
TN-007-S03_CD	TN-010-S04_CD	6192	between patient
TN-007-S03_CD	TN-003-S02_CD	6514	between patient
TN-008-S01_CD	TN-002-S00_CD	190	between patient
TN-008-S01_CD	TN-014-S00_CD	7268	between patient
TN-008-S01_CD	TN-009-S03_CD	7444	between patient
TN-008-S01_CD	TN-011-BR01_CD	5795	between patient
TN-008-S01_CD	TN-007-S00_CD	5961	between patient
TN-008-S01_CD	TN-012-C01_CD	66493	between patient
TN-008-S01_CD	TN-002-BR02_CD	178	between patient
TN-008-S01_CD	TN-012-S04_CD	6399	between patient
TN-008-S01_CD	TN-015-S02_CD	29344	between patient
TN-008-S01_CD	TN-014-BR01_CD	7929	between patient
TN-008-S01_CD	TN-009-S02_CD	7442	between patient
TN-008-S01_CD	TN-003-BR01_CD	7062	between patient
TN-008-S01_CD	TN-003-BR02_CD	7010	between patient
TN-008-S01_CD	TN-007-C01_CD	5976	between patient
TN-008-S01_CD	TN-003-S03_CD	7010	between patient
TN-008-S01_CD	TN-014-C02_CD	7268	between patient
TN-008-S01_CD	TN-012-S02_CD	66483	between patient
TN-008-S01_CD	TN-002-C01_CD	208	between patient
TN-008-S01_CD	TN-008-C01_CD	73	within patient timepoint
TN-008-S01_CD	TN-011-C01_CD	5909	between patient
TN-008-S01_CD	TN-013-S01_CD	7113	between patient
TN-008-S01_CD	TN-013-S00_CD	7113	between patient
TN-008-S01_CD	TN-007-S05_CD	5976	between patient
TN-008-S01_CD	TN-014-C01_CD	7268	between patient
TN-008-S01_CD	TN-015-C02_CD	29220	between patient
TN-008-S01_CD	TN-003-S05_CD	7069	between patient
TN-008-S01_CD	TN-014-S01_CD	7268	between patient
TN-008-S01_CD	TN-006-S00_CD	7760	between patient
TN-008-S01_CD	TN-012-S01_CD	66497	between patient
TN-008-S01_CD	TN-012-S03_CD	66483	between patient
TN-008-S01_CD	TN-008-S00_CD	64	within patient
TN-008-S01_CD	TN-008-C02_CD	64	within patient
TN-008-S01_CD	TN-012-C04_CD	66496	between patient
TN-008-S01_CD	TN-015-S00_CD	29336	between patient
TN-008-S01_CD	TN-011-S01_CD	5931	between patient
TN-008-S01_CD	TN-002-BR01_CD	208	between patient
TN-008-S01_CD	TN-012-C02_CD	66485	between patient
TN-008-S01_CD	TN-011-S04_CD	5937	between patient
TN-008-S01_CD	TN-010-S00_CD	2461	between patient
TN-008-S01_CD	TN-007-S04_CD	5976	between patient
TN-008-S01_CD	TN-004-S00_CD	6112	between patient
TN-008-S01_CD	TN-015-S01_CD	29220	between patient
TN-008-S01_CD	TN-012-S00_CD	66498	between patient
TN-008-S01_CD	TN-010-S01_CD	2453	between patient
TN-008-S01_CD	TN-003-BR04_CD	7035	between patient
TN-008-S01_CD	TN-012-S05_CD	6379	between patient
TN-008-S01_CD	TN-011-S00_CD	5986	between patient
TN-008-S01_CD	TN-006-S01_CD	7956	between patient
TN-008-S01_CD	TN-008-BR02_CD	80	within patient
TN-008-S01_CD	TN-007-S01_CD	5976	between patient
TN-008-S01_CD	TN-003-S00_CD	7319	between patient
TN-008-S01_CD	TN-002-S05_CD	206	between patient
TN-008-S01_CD	TN-009-S05_CD	7444	between patient
TN-008-S01_CD	TN-007-S02_CD	5961	between patient
TN-008-S01_CD	TN-011-S03_CD	6001	between patient
TN-008-S01_CD	TN-005-S01_CD	6814	between patient
TN-008-S01_CD	TN-009-S04_CD	7441	between patient
TN-008-S01_CD	TN-010-S05_CD	2763	between patient
TN-008-S01_CD	TN-011-S02_CD	5985	between patient
TN-008-S01_CD	TN-001-S04_CD	5988	between patient
TN-008-S01_CD	TN-002-S04_CD	7896	between patient
TN-008-S01_CD	TN-014-S04_CD	7106	between patient
TN-008-S01_CD	TN-005-S00_CD	6814	between patient
TN-008-S01_CD	TN-001-C04_CD	5925	between patient
TN-008-S01_CD	TN-007-C04_CD	5786	between patient
TN-008-S01_CD	TN-003-S01_CD	7075	between patient
TN-008-S01_CD	TN-002-S01_CD	223	between patient
TN-008-S01_CD	TN-004-S01_CD	6112	between patient
TN-008-S01_CD	TN-010-S04_CD	2536	between patient
TN-008-S01_CD	TN-003-S02_CD	7069	between patient
TN-002-S00_CD	TN-014-S00_CD	7298	between patient
TN-002-S00_CD	TN-009-S03_CD	7472	between patient
TN-002-S00_CD	TN-011-BR01_CD	5933	between patient
TN-002-S00_CD	TN-007-S00_CD	5996	between patient
TN-002-S00_CD	TN-012-C01_CD	66484	between patient
TN-002-S00_CD	TN-002-BR02_CD	44	within patient
TN-002-S00_CD	TN-012-S04_CD	6424	between patient
TN-002-S00_CD	TN-015-S02_CD	29346	between patient
TN-002-S00_CD	TN-014-BR01_CD	7955	between patient
TN-002-S00_CD	TN-009-S02_CD	7470	between patient
TN-002-S00_CD	TN-003-BR01_CD	7119	between patient
TN-002-S00_CD	TN-003-BR02_CD	7146	between patient
TN-002-S00_CD	TN-007-C01_CD	5984	between patient
TN-002-S00_CD	TN-003-S03_CD	7146	between patient
TN-002-S00_CD	TN-014-C02_CD	7298	between patient
TN-002-S00_CD	TN-012-S02_CD	66482	between patient
TN-002-S00_CD	TN-002-C01_CD	53	within patient
TN-002-S00_CD	TN-008-C01_CD	249	between patient
TN-002-S00_CD	TN-011-C01_CD	5933	between patient
TN-002-S00_CD	TN-013-S01_CD	7141	between patient
TN-002-S00_CD	TN-013-S00_CD	7141	between patient
TN-002-S00_CD	TN-007-S05_CD	5984	between patient
TN-002-S00_CD	TN-014-C01_CD	7298	between patient
TN-002-S00_CD	TN-015-C02_CD	29317	between patient
TN-002-S00_CD	TN-003-S05_CD	7099	between patient
TN-002-S00_CD	TN-014-S01_CD	7298	between patient
TN-002-S00_CD	TN-006-S00_CD	7895	between patient
TN-002-S00_CD	TN-012-S01_CD	66488	between patient
TN-002-S00_CD	TN-012-S03_CD	66482	between patient
TN-002-S00_CD	TN-008-S00_CD	240	between patient
TN-002-S00_CD	TN-008-C02_CD	240	between patient
TN-002-S00_CD	TN-012-C04_CD	66487	between patient
TN-002-S00_CD	TN-015-S00_CD	29359	between patient
TN-002-S00_CD	TN-011-S01_CD	5966	between patient
TN-002-S00_CD	TN-002-BR01_CD	53	within patient
TN-002-S00_CD	TN-012-C02_CD	66484	between patient
TN-002-S00_CD	TN-011-S04_CD	5972	between patient
TN-002-S00_CD	TN-010-S00_CD	2599	between patient
TN-002-S00_CD	TN-007-S04_CD	5984	between patient
TN-002-S00_CD	TN-004-S00_CD	6147	between patient
TN-002-S00_CD	TN-015-S01_CD	29317	between patient
TN-002-S00_CD	TN-012-S00_CD	66489	between patient
TN-002-S00_CD	TN-010-S01_CD	2591	between patient
TN-002-S00_CD	TN-003-BR04_CD	7065	between patient
TN-002-S00_CD	TN-012-S05_CD	6407	between patient
TN-002-S00_CD	TN-011-S00_CD	6021	between patient
TN-002-S00_CD	TN-006-S01_CD	7982	between patient
TN-002-S00_CD	TN-008-BR02_CD	226	between patient
TN-002-S00_CD	TN-007-S01_CD	5984	between patient
TN-002-S00_CD	TN-003-S00_CD	7369	between patient
TN-002-S00_CD	TN-002-S05_CD	55	within patient
TN-002-S00_CD	TN-009-S05_CD	7472	between patient
TN-002-S00_CD	TN-007-S02_CD	5996	between patient
TN-002-S00_CD	TN-011-S03_CD	6025	between patient
TN-002-S00_CD	TN-005-S01_CD	6831	between patient
TN-002-S00_CD	TN-009-S04_CD	7469	between patient
TN-002-S00_CD	TN-010-S05_CD	2868	between patient
TN-002-S00_CD	TN-011-S02_CD	6020	between patient
TN-002-S00_CD	TN-001-S04_CD	6023	between patient
TN-002-S00_CD	TN-002-S04_CD	7900	within patient different ribotype
TN-002-S00_CD	TN-014-S04_CD	7195	between patient
TN-002-S00_CD	TN-005-S00_CD	6831	between patient
TN-002-S00_CD	TN-001-C04_CD	5912	between patient
TN-002-S00_CD	TN-007-C04_CD	5897	between patient
TN-002-S00_CD	TN-003-S01_CD	7105	between patient
TN-002-S00_CD	TN-002-S01_CD	38	within patient
TN-002-S00_CD	TN-004-S01_CD	6147	between patient
TN-002-S00_CD	TN-010-S04_CD	2659	between patient
TN-002-S00_CD	TN-003-S02_CD	7099	between patient
TN-014-S00_CD	TN-009-S03_CD	7801	between patient
TN-014-S00_CD	TN-011-BR01_CD	6484	between patient
TN-014-S00_CD	TN-007-S00_CD	6226	between patient
TN-014-S00_CD	TN-012-C01_CD	66423	between patient
TN-014-S00_CD	TN-002-BR02_CD	7265	between patient
TN-014-S00_CD	TN-012-S04_CD	6622	between patient
TN-014-S00_CD	TN-015-S02_CD	29664	between patient
TN-014-S00_CD	TN-014-BR01_CD	7359	within patient different ribotype
TN-014-S00_CD	TN-009-S02_CD	7803	between patient
TN-014-S00_CD	TN-003-BR01_CD	6481	between patient
TN-014-S00_CD	TN-003-BR02_CD	6537	between patient
TN-014-S00_CD	TN-007-C01_CD	6241	between patient
TN-014-S00_CD	TN-003-S03_CD	6539	between patient
TN-014-S00_CD	TN-014-C02_CD	0	within patient
TN-014-S00_CD	TN-012-S02_CD	66413	between patient
TN-014-S00_CD	TN-002-C01_CD	7256	between patient
TN-014-S00_CD	TN-008-C01_CD	7299	between patient
TN-014-S00_CD	TN-011-C01_CD	6343	between patient
TN-014-S00_CD	TN-013-S01_CD	6813	between patient
TN-014-S00_CD	TN-013-S00_CD	6813	between patient
TN-014-S00_CD	TN-007-S05_CD	6241	between patient
TN-014-S00_CD	TN-014-C01_CD	0	within patient
TN-014-S00_CD	TN-015-C02_CD	29784	between patient
TN-014-S00_CD	TN-003-S05_CD	6428	between patient
TN-014-S00_CD	TN-014-S01_CD	0	within patient
TN-014-S00_CD	TN-006-S00_CD	7631	between patient
TN-014-S00_CD	TN-012-S01_CD	66427	between patient
TN-014-S00_CD	TN-012-S03_CD	66413	between patient
TN-014-S00_CD	TN-008-S00_CD	7290	between patient
TN-014-S00_CD	TN-008-C02_CD	7290	between patient
TN-014-S00_CD	TN-012-C04_CD	66426	between patient
TN-014-S00_CD	TN-015-S00_CD	29703	between patient
TN-014-S00_CD	TN-011-S01_CD	6317	between patient
TN-014-S00_CD	TN-002-BR01_CD	7256	between patient
TN-014-S00_CD	TN-012-C02_CD	66415	between patient
TN-014-S00_CD	TN-011-S04_CD	6297	between patient
TN-014-S00_CD	TN-010-S00_CD	7657	between patient
TN-014-S00_CD	TN-007-S04_CD	6241	between patient
TN-014-S00_CD	TN-004-S00_CD	6374	between patient
TN-014-S00_CD	TN-015-S01_CD	29784	between patient
TN-014-S00_CD	TN-012-S00_CD	66428	between patient
TN-014-S00_CD	TN-010-S01_CD	7649	between patient
TN-014-S00_CD	TN-003-BR04_CD	6460	between patient
TN-014-S00_CD	TN-012-S05_CD	6642	between patient
TN-014-S00_CD	TN-011-S00_CD	6250	between patient
TN-014-S00_CD	TN-006-S01_CD	7388	between patient
TN-014-S00_CD	TN-008-BR02_CD	7306	between patient
TN-014-S00_CD	TN-007-S01_CD	6241	between patient
TN-014-S00_CD	TN-003-S00_CD	7043	between patient
TN-014-S00_CD	TN-002-S05_CD	7258	between patient
TN-014-S00_CD	TN-009-S05_CD	7801	between patient
TN-014-S00_CD	TN-007-S02_CD	6226	between patient
TN-014-S00_CD	TN-011-S03_CD	6268	between patient
TN-014-S00_CD	TN-005-S01_CD	6042	between patient
TN-014-S00_CD	TN-009-S04_CD	7802	between patient
TN-014-S00_CD	TN-010-S05_CD	7721	between patient
TN-014-S00_CD	TN-011-S02_CD	6252	between patient
TN-014-S00_CD	TN-001-S04_CD	6254	between patient
TN-014-S00_CD	TN-002-S04_CD	7449	between patient
TN-014-S00_CD	TN-014-S04_CD	300	within patient
TN-014-S00_CD	TN-005-S00_CD	6042	between patient
TN-014-S00_CD	TN-001-C04_CD	6364	between patient
TN-014-S00_CD	TN-007-C04_CD	6473	between patient
TN-014-S00_CD	TN-003-S01_CD	6434	between patient
TN-014-S00_CD	TN-002-S01_CD	7271	between patient
TN-014-S00_CD	TN-004-S01_CD	6374	between patient
TN-014-S00_CD	TN-010-S04_CD	7562	between patient
TN-014-S00_CD	TN-003-S02_CD	6428	between patient
TN-009-S03_CD	TN-011-BR01_CD	7678	between patient
TN-009-S03_CD	TN-007-S00_CD	7436	between patient
TN-009-S03_CD	TN-012-C01_CD	66257	between patient
TN-009-S03_CD	TN-002-BR02_CD	7442	between patient
TN-009-S03_CD	TN-012-S04_CD	6303	between patient
TN-009-S03_CD	TN-015-S02_CD	29002	between patient
TN-009-S03_CD	TN-014-BR01_CD	8471	between patient
TN-009-S03_CD	TN-009-S02_CD	2	within patient
TN-009-S03_CD	TN-003-BR01_CD	7729	between patient
TN-009-S03_CD	TN-003-BR02_CD	7784	between patient
TN-009-S03_CD	TN-007-C01_CD	7451	between patient
TN-009-S03_CD	TN-003-S03_CD	7786	between patient
TN-009-S03_CD	TN-014-C02_CD	7801	between patient
TN-009-S03_CD	TN-012-S02_CD	66247	between patient
TN-009-S03_CD	TN-002-C01_CD	7431	between patient
TN-009-S03_CD	TN-008-C01_CD	7452	between patient
TN-009-S03_CD	TN-011-C01_CD	7529	between patient
TN-009-S03_CD	TN-013-S01_CD	7709	between patient
TN-009-S03_CD	TN-013-S00_CD	7709	between patient
TN-009-S03_CD	TN-007-S05_CD	7451	between patient
TN-009-S03_CD	TN-014-C01_CD	7801	between patient
TN-009-S03_CD	TN-015-C02_CD	29117	between patient
TN-009-S03_CD	TN-003-S05_CD	7677	between patient
TN-009-S03_CD	TN-014-S01_CD	7801	between patient
TN-009-S03_CD	TN-006-S00_CD	8726	between patient
TN-009-S03_CD	TN-012-S01_CD	66261	between patient
TN-009-S03_CD	TN-012-S03_CD	66247	between patient
TN-009-S03_CD	TN-008-S00_CD	7461	between patient
TN-009-S03_CD	TN-008-C02_CD	7461	between patient
TN-009-S03_CD	TN-012-C04_CD	66260	between patient
TN-009-S03_CD	TN-015-S00_CD	29040	between patient
TN-009-S03_CD	TN-011-S01_CD	7522	between patient
TN-009-S03_CD	TN-002-BR01_CD	7431	between patient
TN-009-S03_CD	TN-012-C02_CD	66249	between patient
TN-009-S03_CD	TN-011-S04_CD	7497	between patient
TN-009-S03_CD	TN-010-S00_CD	7618	between patient
TN-009-S03_CD	TN-007-S04_CD	7451	between patient
TN-009-S03_CD	TN-004-S00_CD	7572	between patient
TN-009-S03_CD	TN-015-S01_CD	29117	between patient
TN-009-S03_CD	TN-012-S00_CD	66262	between patient
TN-009-S03_CD	TN-010-S01_CD	7627	between patient
TN-009-S03_CD	TN-003-BR04_CD	7707	between patient
TN-009-S03_CD	TN-012-S05_CD	6323	between patient
TN-009-S03_CD	TN-011-S00_CD	7459	between patient
TN-009-S03_CD	TN-006-S01_CD	8475	between patient
TN-009-S03_CD	TN-008-BR02_CD	7477	between patient
TN-009-S03_CD	TN-007-S01_CD	7451	between patient
TN-009-S03_CD	TN-003-S00_CD	8268	between patient
TN-009-S03_CD	TN-002-S05_CD	7433	between patient
TN-009-S03_CD	TN-009-S05_CD	0	within patient
TN-009-S03_CD	TN-007-S02_CD	7436	between patient
TN-009-S03_CD	TN-011-S03_CD	7459	between patient
TN-009-S03_CD	TN-005-S01_CD	7249	between patient
TN-009-S03_CD	TN-009-S04_CD	3	within patient
TN-009-S03_CD	TN-010-S05_CD	7785	between patient
TN-009-S03_CD	TN-011-S02_CD	7461	between patient
TN-009-S03_CD	TN-001-S04_CD	7446	between patient
TN-009-S03_CD	TN-002-S04_CD	8553	between patient
TN-009-S03_CD	TN-014-S04_CD	8069	between patient
TN-009-S03_CD	TN-005-S00_CD	7249	between patient
TN-009-S03_CD	TN-001-C04_CD	7549	between patient
TN-009-S03_CD	TN-007-C04_CD	7668	between patient
TN-009-S03_CD	TN-003-S01_CD	7700	between patient
TN-009-S03_CD	TN-002-S01_CD	7446	between patient
TN-009-S03_CD	TN-004-S01_CD	7572	between patient
TN-009-S03_CD	TN-010-S04_CD	7627	between patient
TN-009-S03_CD	TN-003-S02_CD	7677	between patient
TN-011-BR01_CD	TN-007-S00_CD	325	between patient
TN-011-BR01_CD	TN-012-C01_CD	66534	between patient
TN-011-BR01_CD	TN-002-BR02_CD	5907	between patient
TN-011-BR01_CD	TN-012-S04_CD	6505	between patient
TN-011-BR01_CD	TN-015-S02_CD	29989	between patient
TN-011-BR01_CD	TN-014-BR01_CD	7547	between patient
TN-011-BR01_CD	TN-009-S02_CD	7677	between patient
TN-011-BR01_CD	TN-003-BR01_CD	6730	between patient
TN-011-BR01_CD	TN-003-BR02_CD	6672	between patient
TN-011-BR01_CD	TN-007-C01_CD	340	between patient
TN-011-BR01_CD	TN-003-S03_CD	6672	between patient
TN-011-BR01_CD	TN-014-C02_CD	6484	between patient
TN-011-BR01_CD	TN-012-S02_CD	66525	between patient
TN-011-BR01_CD	TN-002-C01_CD	5936	between patient
TN-011-BR01_CD	TN-008-C01_CD	5740	between patient
TN-011-BR01_CD	TN-011-C01_CD	197	within patient timepoint
TN-011-BR01_CD	TN-013-S01_CD	6882	between patient
TN-011-BR01_CD	TN-013-S00_CD	6882	between patient
TN-011-BR01_CD	TN-007-S05_CD	340	between patient
TN-011-BR01_CD	TN-014-C01_CD	6484	between patient
TN-011-BR01_CD	TN-015-C02_CD	29812	between patient
TN-011-BR01_CD	TN-003-S05_CD	6783	between patient
TN-011-BR01_CD	TN-014-S01_CD	6484	between patient
TN-011-BR01_CD	TN-006-S00_CD	7282	between patient
TN-011-BR01_CD	TN-012-S01_CD	66538	between patient
TN-011-BR01_CD	TN-012-S03_CD	66525	between patient
TN-011-BR01_CD	TN-008-S00_CD	5731	between patient
TN-011-BR01_CD	TN-008-C02_CD	5731	between patient
TN-011-BR01_CD	TN-012-C04_CD	66537	between patient
TN-011-BR01_CD	TN-015-S00_CD	29935	between patient
TN-011-BR01_CD	TN-011-S01_CD	209	within patient timepoint
TN-011-BR01_CD	TN-002-BR01_CD	5936	between patient
TN-011-BR01_CD	TN-012-C02_CD	66527	between patient
TN-011-BR01_CD	TN-011-S04_CD	229	within patient
TN-011-BR01_CD	TN-010-S00_CD	6005	between patient
TN-011-BR01_CD	TN-007-S04_CD	340	between patient
TN-011-BR01_CD	TN-004-S00_CD	464	between patient
TN-011-BR01_CD	TN-015-S01_CD	29812	between patient
TN-011-BR01_CD	TN-012-S00_CD	66539	between patient
TN-011-BR01_CD	TN-010-S01_CD	5997	between patient
TN-011-BR01_CD	TN-003-BR04_CD	6749	between patient
TN-011-BR01_CD	TN-012-S05_CD	6485	between patient
TN-011-BR01_CD	TN-011-S00_CD	279	within patient
TN-011-BR01_CD	TN-006-S01_CD	7564	between patient
TN-011-BR01_CD	TN-008-BR02_CD	5747	between patient
TN-011-BR01_CD	TN-007-S01_CD	340	between patient
TN-011-BR01_CD	TN-003-S00_CD	6955	between patient
TN-011-BR01_CD	TN-002-S05_CD	5936	between patient
TN-011-BR01_CD	TN-009-S05_CD	7678	between patient
TN-011-BR01_CD	TN-007-S02_CD	325	between patient
TN-011-BR01_CD	TN-011-S03_CD	293	within patient
TN-011-BR01_CD	TN-005-S01_CD	5406	between patient
TN-011-BR01_CD	TN-009-S04_CD	7676	between patient
TN-011-BR01_CD	TN-010-S05_CD	6122	between patient
TN-011-BR01_CD	TN-011-S02_CD	277	within patient
TN-011-BR01_CD	TN-001-S04_CD	340	between patient
TN-011-BR01_CD	TN-002-S04_CD	7491	between patient
TN-011-BR01_CD	TN-014-S04_CD	6235	between patient
TN-011-BR01_CD	TN-005-S00_CD	5406	between patient
TN-011-BR01_CD	TN-001-C04_CD	262	between patient
TN-011-BR01_CD	TN-007-C04_CD	63	between patient
TN-011-BR01_CD	TN-003-S01_CD	6787	between patient
TN-011-BR01_CD	TN-002-S01_CD	5951	between patient
TN-011-BR01_CD	TN-004-S01_CD	464	between patient
TN-011-BR01_CD	TN-010-S04_CD	6026	between patient
TN-011-BR01_CD	TN-003-S02_CD	6783	between patient
TN-007-S00_CD	TN-012-C01_CD	66434	between patient
TN-007-S00_CD	TN-002-BR02_CD	5969	between patient
TN-007-S00_CD	TN-012-S04_CD	6388	between patient
TN-007-S00_CD	TN-015-S02_CD	29895	between patient
TN-007-S00_CD	TN-014-BR01_CD	7292	between patient
TN-007-S00_CD	TN-009-S02_CD	7435	between patient
TN-007-S00_CD	TN-003-BR01_CD	6556	between patient
TN-007-S00_CD	TN-003-BR02_CD	6604	between patient
TN-007-S00_CD	TN-007-C01_CD	15	within patient
TN-007-S00_CD	TN-003-S03_CD	6606	between patient
TN-007-S00_CD	TN-014-C02_CD	6226	between patient
TN-007-S00_CD	TN-012-S02_CD	66425	between patient
TN-007-S00_CD	TN-002-C01_CD	5959	between patient
TN-007-S00_CD	TN-008-C01_CD	5993	between patient
TN-007-S00_CD	TN-011-C01_CD	160	between patient
TN-007-S00_CD	TN-013-S01_CD	6622	between patient
TN-007-S00_CD	TN-013-S00_CD	6622	between patient
TN-007-S00_CD	TN-007-S05_CD	15	within patient
TN-007-S00_CD	TN-014-C01_CD	6226	between patient
TN-007-S00_CD	TN-015-C02_CD	30007	between patient
TN-007-S00_CD	TN-003-S05_CD	6514	between patient
TN-007-S00_CD	TN-014-S01_CD	6226	between patient
TN-007-S00_CD	TN-006-S00_CD	7532	between patient
TN-007-S00_CD	TN-012-S01_CD	66438	between patient
TN-007-S00_CD	TN-012-S03_CD	66425	between patient
TN-007-S00_CD	TN-008-S00_CD	5984	between patient
TN-007-S00_CD	TN-008-C02_CD	5984	between patient
TN-007-S00_CD	TN-012-C04_CD	66437	between patient
TN-007-S00_CD	TN-015-S00_CD	29927	between patient
TN-007-S00_CD	TN-011-S01_CD	117	between patient
TN-007-S00_CD	TN-002-BR01_CD	5959	between patient
TN-007-S00_CD	TN-012-C02_CD	66427	between patient
TN-007-S00_CD	TN-011-S04_CD	96	between patient
TN-007-S00_CD	TN-010-S00_CD	6258	between patient
TN-007-S00_CD	TN-007-S04_CD	15	within patient
TN-007-S00_CD	TN-004-S00_CD	173	between patient
TN-007-S00_CD	TN-015-S01_CD	30007	between patient
TN-007-S00_CD	TN-012-S00_CD	66439	between patient
TN-007-S00_CD	TN-010-S01_CD	6250	between patient
TN-007-S00_CD	TN-003-BR04_CD	6546	between patient
TN-007-S00_CD	TN-012-S05_CD	6408	between patient
TN-007-S00_CD	TN-011-S00_CD	50	between patient
TN-007-S00_CD	TN-006-S01_CD	7309	between patient
TN-007-S00_CD	TN-008-BR02_CD	6000	between patient
TN-007-S00_CD	TN-007-S01_CD	15	within patient
TN-007-S00_CD	TN-003-S00_CD	7110	between patient
TN-007-S00_CD	TN-002-S05_CD	5959	between patient
TN-007-S00_CD	TN-009-S05_CD	7436	between patient
TN-007-S00_CD	TN-007-S02_CD	0	within patient
TN-007-S00_CD	TN-011-S03_CD	64	between patient
TN-007-S00_CD	TN-005-S01_CD	5104	between patient
TN-007-S00_CD	TN-009-S04_CD	7434	between patient
TN-007-S00_CD	TN-010-S05_CD	6375	between patient
TN-007-S00_CD	TN-011-S02_CD	48	between patient
TN-007-S00_CD	TN-001-S04_CD	49	between patient
TN-007-S00_CD	TN-002-S04_CD	7369	between patient
TN-007-S00_CD	TN-014-S04_CD	6486	between patient
TN-007-S00_CD	TN-005-S00_CD	5104	between patient
TN-007-S00_CD	TN-001-C04_CD	185	between patient
TN-007-S00_CD	TN-007-C04_CD	292	within patient
TN-007-S00_CD	TN-003-S01_CD	6518	between patient
TN-007-S00_CD	TN-002-S01_CD	5974	between patient
TN-007-S00_CD	TN-004-S01_CD	173	between patient
TN-007-S00_CD	TN-010-S04_CD	6192	between patient
TN-007-S00_CD	TN-003-S02_CD	6514	between patient
TN-012-C01_CD	TN-002-BR02_CD	66477	between patient
TN-012-C01_CD	TN-012-S04_CD	66417	within patient different ribotype
TN-012-C01_CD	TN-015-S02_CD	66306	between patient
TN-012-C01_CD	TN-014-BR01_CD	66575	between patient
TN-012-C01_CD	TN-009-S02_CD	66257	between patient
TN-012-C01_CD	TN-003-BR01_CD	66519	between patient
TN-012-C01_CD	TN-003-BR02_CD	66528	between patient
TN-012-C01_CD	TN-007-C01_CD	66432	between patient
TN-012-C01_CD	TN-003-S03_CD	66527	between patient
TN-012-C01_CD	TN-014-C02_CD	66423	between patient
TN-012-C01_CD	TN-012-S02_CD	25	within patient
TN-012-C01_CD	TN-002-C01_CD	66477	between patient
TN-012-C01_CD	TN-008-C01_CD	66502	between patient
TN-012-C01_CD	TN-011-C01_CD	66470	between patient
TN-012-C01_CD	TN-013-S01_CD	66585	between patient
TN-012-C01_CD	TN-013-S00_CD	66585	between patient
TN-012-C01_CD	TN-007-S05_CD	66432	between patient
TN-012-C01_CD	TN-014-C01_CD	66423	between patient
TN-012-C01_CD	TN-015-C02_CD	66357	between patient
TN-012-C01_CD	TN-003-S05_CD	66491	between patient
TN-012-C01_CD	TN-014-S01_CD	66423	between patient
TN-012-C01_CD	TN-006-S00_CD	66671	between patient
TN-012-C01_CD	TN-012-S01_CD	10	within patient timepoint
TN-012-C01_CD	TN-012-S03_CD	25	within patient
TN-012-C01_CD	TN-008-S00_CD	66500	between patient
TN-012-C01_CD	TN-008-C02_CD	66500	between patient
TN-012-C01_CD	TN-012-C04_CD	12	within patient
TN-012-C01_CD	TN-015-S00_CD	66328	between patient
TN-012-C01_CD	TN-011-S01_CD	66470	between patient
TN-012-C01_CD	TN-002-BR01_CD	66477	between patient
TN-012-C01_CD	TN-012-C02_CD	23	within patient
TN-012-C01_CD	TN-011-S04_CD	66455	between patient
TN-012-C01_CD	TN-010-S00_CD	66583	between patient
TN-012-C01_CD	TN-007-S04_CD	66432	between patient
TN-012-C01_CD	TN-004-S00_CD	66554	between patient
TN-012-C01_CD	TN-015-S01_CD	66357	between patient
TN-012-C01_CD	TN-012-S00_CD	6	within patient
TN-012-C01_CD	TN-010-S01_CD	66582	between patient
TN-012-C01_CD	TN-003-BR04_CD	66506	between patient
TN-012-C01_CD	TN-012-S05_CD	66422	within patient different ribotype
TN-012-C01_CD	TN-011-S00_CD	66447	between patient
TN-012-C01_CD	TN-006-S01_CD	66585	between patient
TN-012-C01_CD	TN-008-BR02_CD	66498	between patient
TN-012-C01_CD	TN-007-S01_CD	66432	between patient
TN-012-C01_CD	TN-003-S00_CD	66704	between patient
TN-012-C01_CD	TN-002-S05_CD	66479	between patient
TN-012-C01_CD	TN-009-S05_CD	66257	between patient
TN-012-C01_CD	TN-007-S02_CD	66434	between patient
TN-012-C01_CD	TN-011-S03_CD	66446	between patient
TN-012-C01_CD	TN-005-S01_CD	66432	between patient
TN-012-C01_CD	TN-009-S04_CD	66257	between patient
TN-012-C01_CD	TN-010-S05_CD	66605	between patient
TN-012-C01_CD	TN-011-S02_CD	66446	between patient
TN-012-C01_CD	TN-001-S04_CD	66453	between patient
TN-012-C01_CD	TN-002-S04_CD	66602	between patient
TN-012-C01_CD	TN-014-S04_CD	66520	between patient
TN-012-C01_CD	TN-005-S00_CD	66432	between patient
TN-012-C01_CD	TN-001-C04_CD	66485	between patient
TN-012-C01_CD	TN-007-C04_CD	66520	between patient
TN-012-C01_CD	TN-003-S01_CD	66495	between patient
TN-012-C01_CD	TN-002-S01_CD	66474	between patient
TN-012-C01_CD	TN-004-S01_CD	66554	between patient
TN-012-C01_CD	TN-010-S04_CD	66535	between patient
TN-012-C01_CD	TN-003-S02_CD	66491	between patient
TN-002-BR02_CD	TN-012-S04_CD	6390	between patient
TN-002-BR02_CD	TN-015-S02_CD	29332	between patient
TN-002-BR02_CD	TN-014-BR01_CD	7921	between patient
TN-002-BR02_CD	TN-009-S02_CD	7440	between patient
TN-002-BR02_CD	TN-003-BR01_CD	7091	between patient
TN-002-BR02_CD	TN-003-BR02_CD	7120	between patient
TN-002-BR02_CD	TN-007-C01_CD	5984	between patient
TN-002-BR02_CD	TN-003-S03_CD	7120	between patient
TN-002-BR02_CD	TN-014-C02_CD	7265	between patient
TN-002-BR02_CD	TN-012-S02_CD	66467	between patient
TN-002-BR02_CD	TN-002-C01_CD	31	within patient
TN-002-BR02_CD	TN-008-C01_CD	222	between patient
TN-002-BR02_CD	TN-011-C01_CD	5915	between patient
TN-002-BR02_CD	TN-013-S01_CD	7106	between patient
TN-002-BR02_CD	TN-013-S00_CD	7106	between patient
TN-002-BR02_CD	TN-007-S05_CD	5984	between patient
TN-002-BR02_CD	TN-014-C01_CD	7265	between patient
TN-002-BR02_CD	TN-015-C02_CD	29310	between patient
TN-002-BR02_CD	TN-003-S05_CD	7068	between patient
TN-002-BR02_CD	TN-014-S01_CD	7265	between patient
TN-002-BR02_CD	TN-006-S00_CD	7868	between patient
TN-002-BR02_CD	TN-012-S01_CD	66481	between patient
TN-002-BR02_CD	TN-012-S03_CD	66467	between patient
TN-002-BR02_CD	TN-008-S00_CD	213	between patient
TN-002-BR02_CD	TN-008-C02_CD	213	between patient
TN-002-BR02_CD	TN-012-C04_CD	66480	between patient
TN-002-BR02_CD	TN-015-S00_CD	29349	between patient
TN-002-BR02_CD	TN-011-S01_CD	5946	between patient
TN-002-BR02_CD	TN-002-BR01_CD	31	within patient
TN-002-BR02_CD	TN-012-C02_CD	66469	between patient
TN-002-BR02_CD	TN-011-S04_CD	5945	between patient
TN-002-BR02_CD	TN-010-S00_CD	2572	between patient
TN-002-BR02_CD	TN-007-S04_CD	5984	between patient
TN-002-BR02_CD	TN-004-S00_CD	6120	between patient
TN-002-BR02_CD	TN-015-S01_CD	29310	between patient
TN-002-BR02_CD	TN-012-S00_CD	66482	between patient
TN-002-BR02_CD	TN-010-S01_CD	2564	between patient
TN-002-BR02_CD	TN-003-BR04_CD	7034	between patient
TN-002-BR02_CD	TN-012-S05_CD	6373	between patient
TN-002-BR02_CD	TN-011-S00_CD	5994	between patient
TN-002-BR02_CD	TN-006-S01_CD	7948	between patient
TN-002-BR02_CD	TN-008-BR02_CD	229	between patient
TN-002-BR02_CD	TN-007-S01_CD	5984	between patient
TN-002-BR02_CD	TN-003-S00_CD	7361	between patient
TN-002-BR02_CD	TN-002-S05_CD	33	within patient
TN-002-BR02_CD	TN-009-S05_CD	7442	between patient
TN-002-BR02_CD	TN-007-S02_CD	5969	between patient
TN-002-BR02_CD	TN-011-S03_CD	6009	between patient
TN-002-BR02_CD	TN-005-S01_CD	6818	between patient
TN-002-BR02_CD	TN-009-S04_CD	7439	between patient
TN-002-BR02_CD	TN-010-S05_CD	2874	between patient
TN-002-BR02_CD	TN-011-S02_CD	5993	between patient
TN-002-BR02_CD	TN-001-S04_CD	5996	between patient
TN-002-BR02_CD	TN-002-S04_CD	7897	within patient different ribotype
TN-002-BR02_CD	TN-014-S04_CD	7216	between patient
TN-002-BR02_CD	TN-005-S00_CD	6818	between patient
TN-002-BR02_CD	TN-001-C04_CD	5938	between patient
TN-002-BR02_CD	TN-007-C04_CD	5898	between patient
TN-002-BR02_CD	TN-003-S01_CD	7074	between patient
TN-002-BR02_CD	TN-002-S01_CD	46	within patient
TN-002-BR02_CD	TN-004-S01_CD	6120	between patient
TN-002-BR02_CD	TN-010-S04_CD	2674	between patient
TN-002-BR02_CD	TN-003-S02_CD	7068	between patient
TN-012-S04_CD	TN-015-S02_CD	29765	between patient
TN-012-S04_CD	TN-014-BR01_CD	7492	between patient
TN-012-S04_CD	TN-009-S02_CD	6305	between patient
TN-012-S04_CD	TN-003-BR01_CD	6227	between patient
TN-012-S04_CD	TN-003-BR02_CD	6276	between patient
TN-012-S04_CD	TN-007-C01_CD	6403	between patient
TN-012-S04_CD	TN-003-S03_CD	6276	between patient
TN-012-S04_CD	TN-014-C02_CD	6622	between patient
TN-012-S04_CD	TN-012-S02_CD	66407	within patient different ribotype
TN-012-S04_CD	TN-002-C01_CD	6380	between patient
TN-012-S04_CD	TN-008-C01_CD	6426	between patient
TN-012-S04_CD	TN-011-C01_CD	6406	between patient
TN-012-S04_CD	TN-013-S01_CD	6596	between patient
TN-012-S04_CD	TN-013-S00_CD	6596	between patient
TN-012-S04_CD	TN-007-S05_CD	6403	between patient
TN-012-S04_CD	TN-014-C01_CD	6622	between patient
TN-012-S04_CD	TN-015-C02_CD	29855	between patient
TN-012-S04_CD	TN-003-S05_CD	6180	between patient
TN-012-S04_CD	TN-014-S01_CD	6622	between patient
TN-012-S04_CD	TN-006-S00_CD	7601	between patient
TN-012-S04_CD	TN-012-S01_CD	66421	within patient different ribotype
TN-012-S04_CD	TN-012-S03_CD	66407	within patient different ribotype
TN-012-S04_CD	TN-008-S00_CD	6435	between patient
TN-012-S04_CD	TN-008-C02_CD	6435	between patient
TN-012-S04_CD	TN-012-C04_CD	66420	within patient different ribotype
TN-012-S04_CD	TN-015-S00_CD	29804	between patient
TN-012-S04_CD	TN-011-S01_CD	6414	between patient
TN-012-S04_CD	TN-002-BR01_CD	6380	between patient
TN-012-S04_CD	TN-012-C02_CD	66409	within patient different ribotype
TN-012-S04_CD	TN-011-S04_CD	6425	between patient
TN-012-S04_CD	TN-010-S00_CD	6740	between patient
TN-012-S04_CD	TN-007-S04_CD	6403	between patient
TN-012-S04_CD	TN-004-S00_CD	6536	between patient
TN-012-S04_CD	TN-015-S01_CD	29855	between patient
TN-012-S04_CD	TN-012-S00_CD	66422	within patient different ribotype
TN-012-S04_CD	TN-010-S01_CD	6749	between patient
TN-012-S04_CD	TN-003-BR04_CD	6161	between patient
TN-012-S04_CD	TN-012-S05_CD	21	within patient different ribotype
TN-012-S04_CD	TN-011-S00_CD	6412	between patient
TN-012-S04_CD	TN-006-S01_CD	7496	between patient
TN-012-S04_CD	TN-008-BR02_CD	6451	between patient
TN-012-S04_CD	TN-007-S01_CD	6403	between patient
TN-012-S04_CD	TN-003-S00_CD	6641	between patient
TN-012-S04_CD	TN-002-S05_CD	6382	between patient
TN-012-S04_CD	TN-009-S05_CD	6303	between patient
TN-012-S04_CD	TN-007-S02_CD	6388	between patient
TN-012-S04_CD	TN-011-S03_CD	6412	between patient
TN-012-S04_CD	TN-005-S01_CD	5436	between patient
TN-012-S04_CD	TN-009-S04_CD	6306	between patient
TN-012-S04_CD	TN-010-S05_CD	6801	between patient
TN-012-S04_CD	TN-011-S02_CD	6414	between patient
TN-012-S04_CD	TN-001-S04_CD	6397	between patient
TN-012-S04_CD	TN-002-S04_CD	7494	between patient
TN-012-S04_CD	TN-014-S04_CD	6740	between patient
TN-012-S04_CD	TN-005-S00_CD	5436	between patient
TN-012-S04_CD	TN-001-C04_CD	6425	between patient
TN-012-S04_CD	TN-007-C04_CD	6494	between patient
TN-012-S04_CD	TN-003-S01_CD	6204	between patient
TN-012-S04_CD	TN-002-S01_CD	6395	between patient
TN-012-S04_CD	TN-004-S01_CD	6536	between patient
TN-012-S04_CD	TN-010-S04_CD	6648	between patient
TN-012-S04_CD	TN-003-S02_CD	6180	between patient
TN-015-S02_CD	TN-014-BR01_CD	29992	between patient
TN-015-S02_CD	TN-009-S02_CD	29004	between patient
TN-015-S02_CD	TN-003-BR01_CD	29928	between patient
TN-015-S02_CD	TN-003-BR02_CD	29963	between patient
TN-015-S02_CD	TN-007-C01_CD	29910	between patient
TN-015-S02_CD	TN-003-S03_CD	29962	between patient
TN-015-S02_CD	TN-014-C02_CD	29664	between patient
TN-015-S02_CD	TN-012-S02_CD	66295	between patient
TN-015-S02_CD	TN-002-C01_CD	29314	between patient
TN-015-S02_CD	TN-008-C01_CD	29367	between patient
TN-015-S02_CD	TN-011-C01_CD	29963	between patient
TN-015-S02_CD	TN-013-S01_CD	30046	between patient
TN-015-S02_CD	TN-013-S00_CD	30046	between patient
TN-015-S02_CD	TN-007-S05_CD	29910	between patient
TN-015-S02_CD	TN-014-C01_CD	29664	between patient
TN-015-S02_CD	TN-015-C02_CD	179	within patient timepoint
TN-015-S02_CD	TN-003-S05_CD	29887	between patient
TN-015-S02_CD	TN-014-S01_CD	29664	between patient
TN-015-S02_CD	TN-006-S00_CD	30101	between patient
TN-015-S02_CD	TN-012-S01_CD	66309	between patient
TN-015-S02_CD	TN-012-S03_CD	66295	between patient
TN-015-S02_CD	TN-008-S00_CD	29360	between patient
TN-015-S02_CD	TN-008-C02_CD	29360	between patient
TN-015-S02_CD	TN-012-C04_CD	66306	between patient
TN-015-S02_CD	TN-015-S00_CD	56	within patient
TN-015-S02_CD	TN-011-S01_CD	29961	between patient
TN-015-S02_CD	TN-002-BR01_CD	29314	between patient
TN-015-S02_CD	TN-012-C02_CD	66297	between patient
TN-015-S02_CD	TN-011-S04_CD	29931	between patient
TN-015-S02_CD	TN-010-S00_CD	29586	between patient
TN-015-S02_CD	TN-007-S04_CD	29910	between patient
TN-015-S02_CD	TN-004-S00_CD	30028	between patient
TN-015-S02_CD	TN-015-S01_CD	179	within patient
TN-015-S02_CD	TN-012-S00_CD	66310	between patient
TN-015-S02_CD	TN-010-S01_CD	29580	between patient
TN-015-S02_CD	TN-003-BR04_CD	29902	between patient
TN-015-S02_CD	TN-012-S05_CD	29776	between patient
TN-015-S02_CD	TN-011-S00_CD	29912	between patient
TN-015-S02_CD	TN-006-S01_CD	30019	between patient
TN-015-S02_CD	TN-008-BR02_CD	29376	between patient
TN-015-S02_CD	TN-007-S01_CD	29910	between patient
TN-015-S02_CD	TN-003-S00_CD	30218	between patient
TN-015-S02_CD	TN-002-S05_CD	29314	between patient
TN-015-S02_CD	TN-009-S05_CD	29002	between patient
TN-015-S02_CD	TN-007-S02_CD	29895	between patient
TN-015-S02_CD	TN-011-S03_CD	29928	between patient
TN-015-S02_CD	TN-005-S01_CD	29828	between patient
TN-015-S02_CD	TN-009-S04_CD	29003	between patient
TN-015-S02_CD	TN-010-S05_CD	29614	between patient
TN-015-S02_CD	TN-011-S02_CD	29914	between patient
TN-015-S02_CD	TN-001-S04_CD	29917	between patient
TN-015-S02_CD	TN-002-S04_CD	29954	between patient
TN-015-S02_CD	TN-014-S04_CD	29754	between patient
TN-015-S02_CD	TN-005-S00_CD	29828	between patient
TN-015-S02_CD	TN-001-C04_CD	29968	between patient
TN-015-S02_CD	TN-007-C04_CD	29985	between patient
TN-015-S02_CD	TN-003-S01_CD	29890	between patient
TN-015-S02_CD	TN-002-S01_CD	29329	between patient
TN-015-S02_CD	TN-004-S01_CD	30028	between patient
TN-015-S02_CD	TN-010-S04_CD	29497	between patient
TN-015-S02_CD	TN-003-S02_CD	29887	between patient
TN-014-BR01_CD	TN-009-S02_CD	8473	between patient
TN-014-BR01_CD	TN-003-BR01_CD	7419	between patient
TN-014-BR01_CD	TN-003-BR02_CD	7472	between patient
TN-014-BR01_CD	TN-007-C01_CD	7307	between patient
TN-014-BR01_CD	TN-003-S03_CD	7474	between patient
TN-014-BR01_CD	TN-014-C02_CD	7359	within patient different ribotype
TN-014-BR01_CD	TN-012-S02_CD	66563	between patient
TN-014-BR01_CD	TN-002-C01_CD	7914	between patient
TN-014-BR01_CD	TN-008-C01_CD	7960	between patient
TN-014-BR01_CD	TN-011-C01_CD	7413	between patient
TN-014-BR01_CD	TN-013-S01_CD	7510	between patient
TN-014-BR01_CD	TN-013-S00_CD	7510	between patient
TN-014-BR01_CD	TN-007-S05_CD	7307	between patient
TN-014-BR01_CD	TN-014-C01_CD	7359	within patient different ribotype
TN-014-BR01_CD	TN-015-C02_CD	30114	between patient
TN-014-BR01_CD	TN-003-S05_CD	7370	between patient
TN-014-BR01_CD	TN-014-S01_CD	7359	within patient different ribotype
TN-014-BR01_CD	TN-006-S00_CD	317	between patient
TN-014-BR01_CD	TN-012-S01_CD	66578	between patient
TN-014-BR01_CD	TN-012-S03_CD	66563	between patient
TN-014-BR01_CD	TN-008-S00_CD	7951	between patient
TN-014-BR01_CD	TN-008-C02_CD	7951	between patient
TN-014-BR01_CD	TN-012-C04_CD	66577	between patient
TN-014-BR01_CD	TN-015-S00_CD	30027	between patient
TN-014-BR01_CD	TN-011-S01_CD	7385	between patient
TN-014-BR01_CD	TN-002-BR01_CD	7914	between patient
TN-014-BR01_CD	TN-012-C02_CD	66565	between patient
TN-014-BR01_CD	TN-011-S04_CD	7365	between patient
TN-014-BR01_CD	TN-010-S00_CD	8267	between patient
TN-014-BR01_CD	TN-007-S04_CD	7307	between patient
TN-014-BR01_CD	TN-004-S00_CD	7440	between patient
TN-014-BR01_CD	TN-015-S01_CD	30114	between patient
TN-014-BR01_CD	TN-012-S00_CD	66579	between patient
TN-014-BR01_CD	TN-010-S01_CD	8259	between patient
TN-014-BR01_CD	TN-003-BR04_CD	7400	between patient
TN-014-BR01_CD	TN-012-S05_CD	7510	between patient
TN-014-BR01_CD	TN-011-S00_CD	7317	between patient
TN-014-BR01_CD	TN-006-S01_CD	53	between patient
TN-014-BR01_CD	TN-008-BR02_CD	7967	between patient
TN-014-BR01_CD	TN-007-S01_CD	7307	between patient
TN-014-BR01_CD	TN-003-S00_CD	7987	between patient
TN-014-BR01_CD	TN-002-S05_CD	7916	between patient
TN-014-BR01_CD	TN-009-S05_CD	8471	between patient
TN-014-BR01_CD	TN-007-S02_CD	7292	between patient
TN-014-BR01_CD	TN-011-S03_CD	7335	between patient
TN-014-BR01_CD	TN-005-S01_CD	7214	between patient
TN-014-BR01_CD	TN-009-S04_CD	8474	between patient
TN-014-BR01_CD	TN-010-S05_CD	8313	between patient
TN-014-BR01_CD	TN-011-S02_CD	7319	between patient
TN-014-BR01_CD	TN-001-S04_CD	7320	between patient
TN-014-BR01_CD	TN-002-S04_CD	119	between patient
TN-014-BR01_CD	TN-014-S04_CD	7636	within patient different ribotype
TN-014-BR01_CD	TN-005-S00_CD	7214	between patient
TN-014-BR01_CD	TN-001-C04_CD	7435	between patient
TN-014-BR01_CD	TN-007-C04_CD	7535	between patient
TN-014-BR01_CD	TN-003-S01_CD	7376	between patient
TN-014-BR01_CD	TN-002-S01_CD	7929	between patient
TN-014-BR01_CD	TN-004-S01_CD	7440	between patient
TN-014-BR01_CD	TN-010-S04_CD	8157	between patient
TN-014-BR01_CD	TN-003-S02_CD	7370	between patient
TN-009-S02_CD	TN-003-BR01_CD	7728	between patient
TN-009-S02_CD	TN-003-BR02_CD	7783	between patient
TN-009-S02_CD	TN-007-C01_CD	7450	between patient
TN-009-S02_CD	TN-003-S03_CD	7785	between patient
TN-009-S02_CD	TN-014-C02_CD	7803	between patient
TN-009-S02_CD	TN-012-S02_CD	66247	between patient
TN-009-S02_CD	TN-002-C01_CD	7429	between patient
TN-009-S02_CD	TN-008-C01_CD	7450	between patient
TN-009-S02_CD	TN-011-C01_CD	7528	between patient
TN-009-S02_CD	TN-013-S01_CD	7708	between patient
TN-009-S02_CD	TN-013-S00_CD	7708	between patient
TN-009-S02_CD	TN-007-S05_CD	7450	between patient
TN-009-S02_CD	TN-014-C01_CD	7803	between patient
TN-009-S02_CD	TN-015-C02_CD	29119	between patient
TN-009-S02_CD	TN-003-S05_CD	7676	between patient
TN-009-S02_CD	TN-014-S01_CD	7803	between patient
TN-009-S02_CD	TN-006-S00_CD	8725	between patient
TN-009-S02_CD	TN-012-S01_CD	66261	between patient
TN-009-S02_CD	TN-012-S03_CD	66247	between patient
TN-009-S02_CD	TN-008-S00_CD	7459	between patient
TN-009-S02_CD	TN-008-C02_CD	7459	between patient
TN-009-S02_CD	TN-012-C04_CD	66260	between patient
TN-009-S02_CD	TN-015-S00_CD	29042	between patient
TN-009-S02_CD	TN-011-S01_CD	7521	between patient
TN-009-S02_CD	TN-002-BR01_CD	7429	between patient
TN-009-S02_CD	TN-012-C02_CD	66249	between patient
TN-009-S02_CD	TN-011-S04_CD	7496	between patient
TN-009-S02_CD	TN-010-S00_CD	7617	between patient
TN-009-S02_CD	TN-007-S04_CD	7450	between patient
TN-009-S02_CD	TN-004-S00_CD	7571	between patient
TN-009-S02_CD	TN-015-S01_CD	29119	between patient
TN-009-S02_CD	TN-012-S00_CD	66262	between patient
TN-009-S02_CD	TN-010-S01_CD	7626	between patient
TN-009-S02_CD	TN-003-BR04_CD	7706	between patient
TN-009-S02_CD	TN-012-S05_CD	6325	between patient
TN-009-S02_CD	TN-011-S00_CD	7461	between patient
TN-009-S02_CD	TN-006-S01_CD	8474	between patient
TN-009-S02_CD	TN-008-BR02_CD	7475	between patient
TN-009-S02_CD	TN-007-S01_CD	7450	between patient
TN-009-S02_CD	TN-003-S00_CD	8267	between patient
TN-009-S02_CD	TN-002-S05_CD	7431	between patient
TN-009-S02_CD	TN-009-S05_CD	2	within patient
TN-009-S02_CD	TN-007-S02_CD	7435	between patient
TN-009-S02_CD	TN-011-S03_CD	7458	between patient
TN-009-S02_CD	TN-005-S01_CD	7251	between patient
TN-009-S02_CD	TN-009-S04_CD	1	within patient
TN-009-S02_CD	TN-010-S05_CD	7784	between patient
TN-009-S02_CD	TN-011-S02_CD	7460	between patient
TN-009-S02_CD	TN-001-S04_CD	7445	between patient
TN-009-S02_CD	TN-002-S04_CD	8555	between patient
TN-009-S02_CD	TN-014-S04_CD	8071	between patient
TN-009-S02_CD	TN-005-S00_CD	7251	between patient
TN-009-S02_CD	TN-001-C04_CD	7548	between patient
TN-009-S02_CD	TN-007-C04_CD	7667	between patient
TN-009-S02_CD	TN-003-S01_CD	7699	between patient
TN-009-S02_CD	TN-002-S01_CD	7444	between patient
TN-009-S02_CD	TN-004-S01_CD	7571	between patient
TN-009-S02_CD	TN-010-S04_CD	7626	between patient
TN-009-S02_CD	TN-003-S02_CD	7676	between patient
TN-003-BR01_CD	TN-003-BR02_CD	58	within patient
TN-003-BR01_CD	TN-007-C01_CD	6571	between patient
TN-003-BR01_CD	TN-003-S03_CD	60	within patient
TN-003-BR01_CD	TN-014-C02_CD	6481	between patient
TN-003-BR01_CD	TN-012-S02_CD	66508	between patient
TN-003-BR01_CD	TN-002-C01_CD	7107	between patient
TN-003-BR01_CD	TN-008-C01_CD	7034	between patient
TN-003-BR01_CD	TN-011-C01_CD	6666	between patient
TN-003-BR01_CD	TN-013-S01_CD	6865	between patient
TN-003-BR01_CD	TN-013-S00_CD	6865	between patient
TN-003-BR01_CD	TN-007-S05_CD	6571	between patient
TN-003-BR01_CD	TN-014-C01_CD	6481	between patient
TN-003-BR01_CD	TN-015-C02_CD	29953	between patient
TN-003-BR01_CD	TN-003-S05_CD	53	within patient
TN-003-BR01_CD	TN-014-S01_CD	6481	between patient
TN-003-BR01_CD	TN-006-S00_CD	7578	between patient
TN-003-BR01_CD	TN-012-S01_CD	66521	between patient
TN-003-BR01_CD	TN-012-S03_CD	66508	between patient
TN-003-BR01_CD	TN-008-S00_CD	7043	between patient
TN-003-BR01_CD	TN-008-C02_CD	7043	between patient
TN-003-BR01_CD	TN-012-C04_CD	66520	between patient
TN-003-BR01_CD	TN-015-S00_CD	29875	between patient
TN-003-BR01_CD	TN-011-S01_CD	6633	between patient
TN-003-BR01_CD	TN-002-BR01_CD	7107	between patient
TN-003-BR01_CD	TN-012-C02_CD	66510	between patient
TN-003-BR01_CD	TN-011-S04_CD	6627	between patient
TN-003-BR01_CD	TN-010-S00_CD	7365	between patient
TN-003-BR01_CD	TN-007-S04_CD	6571	between patient
TN-003-BR01_CD	TN-004-S00_CD	6708	between patient
TN-003-BR01_CD	TN-015-S01_CD	29953	between patient
TN-003-BR01_CD	TN-012-S00_CD	66522	between patient
TN-003-BR01_CD	TN-010-S01_CD	7374	between patient
TN-003-BR01_CD	TN-003-BR04_CD	89	within patient
TN-003-BR01_CD	TN-012-S05_CD	6220	between patient
TN-003-BR01_CD	TN-011-S00_CD	6584	between patient
TN-003-BR01_CD	TN-006-S01_CD	7418	between patient
TN-003-BR01_CD	TN-008-BR02_CD	7059	between patient
TN-003-BR01_CD	TN-007-S01_CD	6571	between patient
TN-003-BR01_CD	TN-003-S00_CD	620	within patient different ribotype
TN-003-BR01_CD	TN-002-S05_CD	7107	between patient
TN-003-BR01_CD	TN-009-S05_CD	7729	between patient
TN-003-BR01_CD	TN-007-S02_CD	6556	between patient
TN-003-BR01_CD	TN-011-S03_CD	6580	between patient
TN-003-BR01_CD	TN-005-S01_CD	6570	between patient
TN-003-BR01_CD	TN-009-S04_CD	7727	between patient
TN-003-BR01_CD	TN-010-S05_CD	7430	between patient
TN-003-BR01_CD	TN-011-S02_CD	6582	between patient
TN-003-BR01_CD	TN-001-S04_CD	6566	between patient
TN-003-BR01_CD	TN-002-S04_CD	7486	between patient
TN-003-BR01_CD	TN-014-S04_CD	6673	between patient
TN-003-BR01_CD	TN-005-S00_CD	6570	between patient
TN-003-BR01_CD	TN-001-C04_CD	6674	between patient
TN-003-BR01_CD	TN-007-C04_CD	6719	between patient
TN-003-BR01_CD	TN-003-S01_CD	78	within patient timepoint
TN-003-BR01_CD	TN-002-S01_CD	7122	between patient
TN-003-BR01_CD	TN-004-S01_CD	6708	between patient
TN-003-BR01_CD	TN-010-S04_CD	7332	between patient
TN-003-BR01_CD	TN-003-S02_CD	53	within patient
TN-003-BR02_CD	TN-007-C01_CD	6619	between patient
TN-003-BR02_CD	TN-003-S03_CD	2	within patient
TN-003-BR02_CD	TN-014-C02_CD	6537	between patient
TN-003-BR02_CD	TN-012-S02_CD	66517	between patient
TN-003-BR02_CD	TN-002-C01_CD	7150	between patient
TN-003-BR02_CD	TN-008-C01_CD	6976	between patient
TN-003-BR02_CD	TN-011-C01_CD	6714	between patient
TN-003-BR02_CD	TN-013-S01_CD	6917	between patient
TN-003-BR02_CD	TN-013-S00_CD	6917	between patient
TN-003-BR02_CD	TN-007-S05_CD	6619	between patient
TN-003-BR02_CD	TN-014-C01_CD	6537	between patient
TN-003-BR02_CD	TN-015-C02_CD	29895	between patient
TN-003-BR02_CD	TN-003-S05_CD	111	within patient
TN-003-BR02_CD	TN-014-S01_CD	6537	between patient
TN-003-BR02_CD	TN-006-S00_CD	7520	between patient
TN-003-BR02_CD	TN-012-S01_CD	66530	between patient
TN-003-BR02_CD	TN-012-S03_CD	66517	between patient
TN-003-BR02_CD	TN-008-S00_CD	6985	between patient
TN-003-BR02_CD	TN-008-C02_CD	6985	between patient
TN-003-BR02_CD	TN-012-C04_CD	66529	between patient
TN-003-BR02_CD	TN-015-S00_CD	29908	between patient
TN-003-BR02_CD	TN-011-S01_CD	6673	between patient
TN-003-BR02_CD	TN-002-BR01_CD	7150	between patient
TN-003-BR02_CD	TN-012-C02_CD	66519	between patient
TN-003-BR02_CD	TN-011-S04_CD	6675	between patient
TN-003-BR02_CD	TN-010-S00_CD	7307	between patient
TN-003-BR02_CD	TN-007-S04_CD	6619	between patient
TN-003-BR02_CD	TN-004-S00_CD	6756	between patient
TN-003-BR02_CD	TN-015-S01_CD	29895	between patient
TN-003-BR02_CD	TN-012-S00_CD	66531	between patient
TN-003-BR02_CD	TN-010-S01_CD	7316	between patient
TN-003-BR02_CD	TN-003-BR04_CD	147	within patient
TN-003-BR02_CD	TN-012-S05_CD	6257	between patient
TN-003-BR02_CD	TN-011-S00_CD	6632	between patient
TN-003-BR02_CD	TN-006-S01_CD	7471	between patient
TN-003-BR02_CD	TN-008-BR02_CD	7001	between patient
TN-003-BR02_CD	TN-007-S01_CD	6619	between patient
TN-003-BR02_CD	TN-003-S00_CD	630	within patient different ribotype
TN-003-BR02_CD	TN-002-S05_CD	7150	between patient
TN-003-BR02_CD	TN-009-S05_CD	7784	between patient
TN-003-BR02_CD	TN-007-S02_CD	6604	between patient
TN-003-BR02_CD	TN-011-S03_CD	6628	between patient
TN-003-BR02_CD	TN-005-S01_CD	6623	between patient
TN-003-BR02_CD	TN-009-S04_CD	7782	between patient
TN-003-BR02_CD	TN-010-S05_CD	7372	between patient
TN-003-BR02_CD	TN-011-S02_CD	6630	between patient
TN-003-BR02_CD	TN-001-S04_CD	6614	between patient
TN-003-BR02_CD	TN-002-S04_CD	7521	between patient
TN-003-BR02_CD	TN-014-S04_CD	6615	between patient
TN-003-BR02_CD	TN-005-S00_CD	6623	between patient
TN-003-BR02_CD	TN-001-C04_CD	6714	between patient
TN-003-BR02_CD	TN-007-C04_CD	6661	between patient
TN-003-BR02_CD	TN-003-S01_CD	136	within patient
TN-003-BR02_CD	TN-002-S01_CD	7165	between patient
TN-003-BR02_CD	TN-004-S01_CD	6756	between patient
TN-003-BR02_CD	TN-010-S04_CD	7280	between patient
TN-003-BR02_CD	TN-003-S02_CD	111	within patient timepoint
TN-007-C01_CD	TN-003-S03_CD	6621	between patient
TN-007-C01_CD	TN-014-C02_CD	6241	between patient
TN-007-C01_CD	TN-012-S02_CD	66431	between patient
TN-007-C01_CD	TN-002-C01_CD	5974	between patient
TN-007-C01_CD	TN-008-C01_CD	6008	between patient
TN-007-C01_CD	TN-011-C01_CD	161	between patient
TN-007-C01_CD	TN-013-S01_CD	6637	between patient
TN-007-C01_CD	TN-013-S00_CD	6637	between patient
TN-007-C01_CD	TN-007-S05_CD	0	within patient
TN-007-C01_CD	TN-014-C01_CD	6241	between patient
TN-007-C01_CD	TN-015-C02_CD	30022	between patient
TN-007-C01_CD	TN-003-S05_CD	6529	between patient
TN-007-C01_CD	TN-014-S01_CD	6241	between patient
TN-007-C01_CD	TN-006-S00_CD	7547	between patient
TN-007-C01_CD	TN-012-S01_CD	66436	between patient
TN-007-C01_CD	TN-012-S03_CD	66431	between patient
TN-007-C01_CD	TN-008-S00_CD	5999	between patient
TN-007-C01_CD	TN-008-C02_CD	5999	between patient
TN-007-C01_CD	TN-012-C04_CD	66435	between patient
TN-007-C01_CD	TN-015-S00_CD	29942	between patient
TN-007-C01_CD	TN-011-S01_CD	132	between patient
TN-007-C01_CD	TN-002-BR01_CD	5974	between patient
TN-007-C01_CD	TN-012-C02_CD	66433	between patient
TN-007-C01_CD	TN-011-S04_CD	111	between patient
TN-007-C01_CD	TN-010-S00_CD	6273	between patient
TN-007-C01_CD	TN-007-S04_CD	0	within patient
TN-007-C01_CD	TN-004-S00_CD	188	between patient
TN-007-C01_CD	TN-015-S01_CD	30022	between patient
TN-007-C01_CD	TN-012-S00_CD	66437	between patient
TN-007-C01_CD	TN-010-S01_CD	6265	between patient
TN-007-C01_CD	TN-003-BR04_CD	6561	between patient
TN-007-C01_CD	TN-012-S05_CD	6423	between patient
TN-007-C01_CD	TN-011-S00_CD	65	between patient
TN-007-C01_CD	TN-006-S01_CD	7324	between patient
TN-007-C01_CD	TN-008-BR02_CD	5988	between patient
TN-007-C01_CD	TN-007-S01_CD	0	within patient timepoint
TN-007-C01_CD	TN-003-S00_CD	7125	between patient
TN-007-C01_CD	TN-002-S05_CD	5974	between patient
TN-007-C01_CD	TN-009-S05_CD	7451	between patient
TN-007-C01_CD	TN-007-S02_CD	15	within patient
TN-007-C01_CD	TN-011-S03_CD	65	between patient
TN-007-C01_CD	TN-005-S01_CD	5105	between patient
TN-007-C01_CD	TN-009-S04_CD	7449	between patient
TN-007-C01_CD	TN-010-S05_CD	6376	between patient
TN-007-C01_CD	TN-011-S02_CD	63	between patient
TN-007-C01_CD	TN-001-S04_CD	64	between patient
TN-007-C01_CD	TN-002-S04_CD	7384	between patient
TN-007-C01_CD	TN-014-S04_CD	6472	between patient
TN-007-C01_CD	TN-005-S00_CD	5105	between patient
TN-007-C01_CD	TN-001-C04_CD	170	between patient
TN-007-C01_CD	TN-007-C04_CD	277	within patient
TN-007-C01_CD	TN-003-S01_CD	6533	between patient
TN-007-C01_CD	TN-002-S01_CD	5962	between patient
TN-007-C01_CD	TN-004-S01_CD	188	between patient
TN-007-C01_CD	TN-010-S04_CD	6177	between patient
TN-007-C01_CD	TN-003-S02_CD	6529	between patient
TN-003-S03_CD	TN-014-C02_CD	6539	between patient
TN-003-S03_CD	TN-012-S02_CD	66516	between patient
TN-003-S03_CD	TN-002-C01_CD	7150	between patient
TN-003-S03_CD	TN-008-C01_CD	6976	between patient
TN-003-S03_CD	TN-011-C01_CD	6714	between patient
TN-003-S03_CD	TN-013-S01_CD	6919	between patient
TN-003-S03_CD	TN-013-S00_CD	6919	between patient
TN-003-S03_CD	TN-007-S05_CD	6621	between patient
TN-003-S03_CD	TN-014-C01_CD	6539	between patient
TN-003-S03_CD	TN-015-C02_CD	29894	between patient
TN-003-S03_CD	TN-003-S05_CD	113	within patient
TN-003-S03_CD	TN-014-S01_CD	6539	between patient
TN-003-S03_CD	TN-006-S00_CD	7520	between patient
TN-003-S03_CD	TN-012-S01_CD	66529	between patient
TN-003-S03_CD	TN-012-S03_CD	66516	between patient
TN-003-S03_CD	TN-008-S00_CD	6985	between patient
TN-003-S03_CD	TN-008-C02_CD	6985	between patient
TN-003-S03_CD	TN-012-C04_CD	66528	between patient
TN-003-S03_CD	TN-015-S00_CD	29907	between patient
TN-003-S03_CD	TN-011-S01_CD	6673	between patient
TN-003-S03_CD	TN-002-BR01_CD	7150	between patient
TN-003-S03_CD	TN-012-C02_CD	66518	between patient
TN-003-S03_CD	TN-011-S04_CD	6677	between patient
TN-003-S03_CD	TN-010-S00_CD	7307	between patient
TN-003-S03_CD	TN-007-S04_CD	6621	between patient
TN-003-S03_CD	TN-004-S00_CD	6758	between patient
TN-003-S03_CD	TN-015-S01_CD	29894	between patient
TN-003-S03_CD	TN-012-S00_CD	66530	between patient
TN-003-S03_CD	TN-010-S01_CD	7316	between patient
TN-003-S03_CD	TN-003-BR04_CD	147	within patient
TN-003-S03_CD	TN-012-S05_CD	6257	between patient
TN-003-S03_CD	TN-011-S00_CD	6634	between patient
TN-003-S03_CD	TN-006-S01_CD	7473	between patient
TN-003-S03_CD	TN-008-BR02_CD	7001	between patient
TN-003-S03_CD	TN-007-S01_CD	6621	between patient
TN-003-S03_CD	TN-003-S00_CD	630	within patient different ribotype
TN-003-S03_CD	TN-002-S05_CD	7150	between patient
TN-003-S03_CD	TN-009-S05_CD	7786	between patient
TN-003-S03_CD	TN-007-S02_CD	6606	between patient
TN-003-S03_CD	TN-011-S03_CD	6630	between patient
TN-003-S03_CD	TN-005-S01_CD	6625	between patient
TN-003-S03_CD	TN-009-S04_CD	7784	between patient
TN-003-S03_CD	TN-010-S05_CD	7372	between patient
TN-003-S03_CD	TN-011-S02_CD	6632	between patient
TN-003-S03_CD	TN-001-S04_CD	6616	between patient
TN-003-S03_CD	TN-002-S04_CD	7523	between patient
TN-003-S03_CD	TN-014-S04_CD	6615	between patient
TN-003-S03_CD	TN-005-S00_CD	6625	between patient
TN-003-S03_CD	TN-001-C04_CD	6714	between patient
TN-003-S03_CD	TN-007-C04_CD	6661	between patient
TN-003-S03_CD	TN-003-S01_CD	138	within patient
TN-003-S03_CD	TN-002-S01_CD	7165	between patient
TN-003-S03_CD	TN-004-S01_CD	6758	between patient
TN-003-S03_CD	TN-010-S04_CD	7280	between patient
TN-003-S03_CD	TN-003-S02_CD	113	within patient
TN-014-C02_CD	TN-012-S02_CD	66413	between patient
TN-014-C02_CD	TN-002-C01_CD	7256	between patient
TN-014-C02_CD	TN-008-C01_CD	7299	between patient
TN-014-C02_CD	TN-011-C01_CD	6343	between patient
TN-014-C02_CD	TN-013-S01_CD	6813	between patient
TN-014-C02_CD	TN-013-S00_CD	6813	between patient
TN-014-C02_CD	TN-007-S05_CD	6241	between patient
TN-014-C02_CD	TN-014-C01_CD	0	within patient
TN-014-C02_CD	TN-015-C02_CD	29784	between patient
TN-014-C02_CD	TN-003-S05_CD	6428	between patient
TN-014-C02_CD	TN-014-S01_CD	0	within patient
TN-014-C02_CD	TN-006-S00_CD	7631	between patient
TN-014-C02_CD	TN-012-S01_CD	66427	between patient
TN-014-C02_CD	TN-012-S03_CD	66413	between patient
TN-014-C02_CD	TN-008-S00_CD	7290	between patient
TN-014-C02_CD	TN-008-C02_CD	7290	between patient
TN-014-C02_CD	TN-012-C04_CD	66426	between patient
TN-014-C02_CD	TN-015-S00_CD	29703	between patient
TN-014-C02_CD	TN-011-S01_CD	6317	between patient
TN-014-C02_CD	TN-002-BR01_CD	7256	between patient
TN-014-C02_CD	TN-012-C02_CD	66415	between patient
TN-014-C02_CD	TN-011-S04_CD	6297	between patient
TN-014-C02_CD	TN-010-S00_CD	7657	between patient
TN-014-C02_CD	TN-007-S04_CD	6241	between patient
TN-014-C02_CD	TN-004-S00_CD	6374	between patient
TN-014-C02_CD	TN-015-S01_CD	29784	between patient
TN-014-C02_CD	TN-012-S00_CD	66428	between patient
TN-014-C02_CD	TN-010-S01_CD	7649	between patient
TN-014-C02_CD	TN-003-BR04_CD	6460	between patient
TN-014-C02_CD	TN-012-S05_CD	6642	between patient
TN-014-C02_CD	TN-011-S00_CD	6250	between patient
TN-014-C02_CD	TN-006-S01_CD	7388	between patient
TN-014-C02_CD	TN-008-BR02_CD	7306	between patient
TN-014-C02_CD	TN-007-S01_CD	6241	between patient
TN-014-C02_CD	TN-003-S00_CD	7043	between patient
TN-014-C02_CD	TN-002-S05_CD	7258	between patient
TN-014-C02_CD	TN-009-S05_CD	7801	between patient
TN-014-C02_CD	TN-007-S02_CD	6226	between patient
TN-014-C02_CD	TN-011-S03_CD	6268	between patient
TN-014-C02_CD	TN-005-S01_CD	6042	between patient
TN-014-C02_CD	TN-009-S04_CD	7802	between patient
TN-014-C02_CD	TN-010-S05_CD	7721	between patient
TN-014-C02_CD	TN-011-S02_CD	6252	between patient
TN-014-C02_CD	TN-001-S04_CD	6254	between patient
TN-014-C02_CD	TN-002-S04_CD	7449	between patient
TN-014-C02_CD	TN-014-S04_CD	300	within patient
TN-014-C02_CD	TN-005-S00_CD	6042	between patient
TN-014-C02_CD	TN-001-C04_CD	6364	between patient
TN-014-C02_CD	TN-007-C04_CD	6473	between patient
TN-014-C02_CD	TN-003-S01_CD	6434	between patient
TN-014-C02_CD	TN-002-S01_CD	7271	between patient
TN-014-C02_CD	TN-004-S01_CD	6374	between patient
TN-014-C02_CD	TN-010-S04_CD	7562	between patient
TN-014-C02_CD	TN-003-S02_CD	6428	between patient
TN-012-S02_CD	TN-002-C01_CD	66467	between patient
TN-012-S02_CD	TN-008-C01_CD	66492	between patient
TN-012-S02_CD	TN-011-C01_CD	66461	between patient
TN-012-S02_CD	TN-013-S01_CD	66574	between patient
TN-012-S02_CD	TN-013-S00_CD	66574	between patient
TN-012-S02_CD	TN-007-S05_CD	66431	between patient
TN-012-S02_CD	TN-014-C01_CD	66413	between patient
TN-012-S02_CD	TN-015-C02_CD	66346	between patient
TN-012-S02_CD	TN-003-S05_CD	66480	between patient
TN-012-S02_CD	TN-014-S01_CD	66413	between patient
TN-012-S02_CD	TN-006-S00_CD	66659	between patient
TN-012-S02_CD	TN-012-S01_CD	27	within patient
TN-012-S02_CD	TN-012-S03_CD	0	within patient
TN-012-S02_CD	TN-008-S00_CD	66490	between patient
TN-012-S02_CD	TN-008-C02_CD	66490	between patient
TN-012-S02_CD	TN-012-C04_CD	29	within patient
TN-012-S02_CD	TN-015-S00_CD	66317	between patient
TN-012-S02_CD	TN-011-S01_CD	66461	between patient
TN-012-S02_CD	TN-002-BR01_CD	66467	between patient
TN-012-S02_CD	TN-012-C02_CD	2	within patient timepoint
TN-012-S02_CD	TN-011-S04_CD	66446	between patient
TN-012-S02_CD	TN-010-S00_CD	66573	between patient
TN-012-S02_CD	TN-007-S04_CD	66431	between patient
TN-012-S02_CD	TN-004-S00_CD	66545	between patient
TN-012-S02_CD	TN-015-S01_CD	66346	between patient
TN-012-S02_CD	TN-012-S00_CD	26	within patient
TN-012-S02_CD	TN-010-S01_CD	66572	between patient
TN-012-S02_CD	TN-003-BR04_CD	66495	between patient
TN-012-S02_CD	TN-012-S05_CD	66412	within patient different ribotype
TN-012-S02_CD	TN-011-S00_CD	66438	between patient
TN-012-S02_CD	TN-006-S01_CD	66573	between patient
TN-012-S02_CD	TN-008-BR02_CD	66496	between patient
TN-012-S02_CD	TN-007-S01_CD	66431	between patient
TN-012-S02_CD	TN-003-S00_CD	66693	between patient
TN-012-S02_CD	TN-002-S05_CD	66469	between patient
TN-012-S02_CD	TN-009-S05_CD	66247	between patient
TN-012-S02_CD	TN-007-S02_CD	66425	between patient
TN-012-S02_CD	TN-011-S03_CD	66437	between patient
TN-012-S02_CD	TN-005-S01_CD	66422	between patient
TN-012-S02_CD	TN-009-S04_CD	66247	between patient
TN-012-S02_CD	TN-010-S05_CD	66595	between patient
TN-012-S02_CD	TN-011-S02_CD	66437	between patient
TN-012-S02_CD	TN-001-S04_CD	66444	between patient
TN-012-S02_CD	TN-002-S04_CD	66590	between patient
TN-012-S02_CD	TN-014-S04_CD	66518	between patient
TN-012-S02_CD	TN-005-S00_CD	66422	between patient
TN-012-S02_CD	TN-001-C04_CD	66484	between patient
TN-012-S02_CD	TN-007-C04_CD	66519	between patient
TN-012-S02_CD	TN-003-S01_CD	66484	between patient
TN-012-S02_CD	TN-002-S01_CD	66472	between patient
TN-012-S02_CD	TN-004-S01_CD	66545	between patient
TN-012-S02_CD	TN-010-S04_CD	66533	between patient
TN-012-S02_CD	TN-003-S02_CD	66480	between patient
TN-002-C01_CD	TN-008-C01_CD	252	between patient
TN-002-C01_CD	TN-011-C01_CD	5905	between patient
TN-002-C01_CD	TN-013-S01_CD	7095	between patient
TN-002-C01_CD	TN-013-S00_CD	7095	between patient
TN-002-C01_CD	TN-007-S05_CD	5974	between patient
TN-002-C01_CD	TN-014-C01_CD	7256	between patient
TN-002-C01_CD	TN-015-C02_CD	29320	between patient
TN-002-C01_CD	TN-003-S05_CD	7059	between patient
TN-002-C01_CD	TN-014-S01_CD	7256	between patient
TN-002-C01_CD	TN-006-S00_CD	7898	between patient
TN-002-C01_CD	TN-012-S01_CD	66481	between patient
TN-002-C01_CD	TN-012-S03_CD	66467	between patient
TN-002-C01_CD	TN-008-S00_CD	243	between patient
TN-002-C01_CD	TN-008-C02_CD	243	between patient
TN-002-C01_CD	TN-012-C04_CD	66480	between patient
TN-002-C01_CD	TN-015-S00_CD	29353	between patient
TN-002-C01_CD	TN-011-S01_CD	5936	between patient
TN-002-C01_CD	TN-002-BR01_CD	0	within patient timepoint
TN-002-C01_CD	TN-012-C02_CD	66469	between patient
TN-002-C01_CD	TN-011-S04_CD	5935	between patient
TN-002-C01_CD	TN-010-S00_CD	2602	between patient
TN-002-C01_CD	TN-007-S04_CD	5974	between patient
TN-002-C01_CD	TN-004-S00_CD	6110	between patient
TN-002-C01_CD	TN-015-S01_CD	29320	between patient
TN-002-C01_CD	TN-012-S00_CD	66482	between patient
TN-002-C01_CD	TN-010-S01_CD	2594	between patient
TN-002-C01_CD	TN-003-BR04_CD	7025	between patient
TN-002-C01_CD	TN-012-S05_CD	6399	between patient
TN-002-C01_CD	TN-011-S00_CD	5984	between patient
TN-002-C01_CD	TN-006-S01_CD	7941	between patient
TN-002-C01_CD	TN-008-BR02_CD	259	between patient
TN-002-C01_CD	TN-007-S01_CD	5974	between patient
TN-002-C01_CD	TN-003-S00_CD	7371	between patient
TN-002-C01_CD	TN-002-S05_CD	2	within patient
TN-002-C01_CD	TN-009-S05_CD	7431	between patient
TN-002-C01_CD	TN-007-S02_CD	5959	between patient
TN-002-C01_CD	TN-011-S03_CD	5999	between patient
TN-002-C01_CD	TN-005-S01_CD	6808	between patient
TN-002-C01_CD	TN-009-S04_CD	7428	between patient
TN-002-C01_CD	TN-010-S05_CD	2882	between patient
TN-002-C01_CD	TN-011-S02_CD	5983	between patient
TN-002-C01_CD	TN-001-S04_CD	5986	between patient
TN-002-C01_CD	TN-002-S04_CD	7868	within patient different ribotype
TN-002-C01_CD	TN-014-S04_CD	7224	between patient
TN-002-C01_CD	TN-005-S00_CD	6808	between patient
TN-002-C01_CD	TN-001-C04_CD	5907	between patient
TN-002-C01_CD	TN-007-C04_CD	5927	between patient
TN-002-C01_CD	TN-003-S01_CD	7065	between patient
TN-002-C01_CD	TN-002-S01_CD	15	within patient timepoint
TN-002-C01_CD	TN-004-S01_CD	6110	between patient
TN-002-C01_CD	TN-010-S04_CD	2704	between patient
TN-002-C01_CD	TN-003-S02_CD	7059	between patient
TN-008-C01_CD	TN-011-C01_CD	5919	between patient
TN-008-C01_CD	TN-013-S01_CD	7149	between patient
TN-008-C01_CD	TN-013-S00_CD	7149	between patient
TN-008-C01_CD	TN-007-S05_CD	6008	between patient
TN-008-C01_CD	TN-014-C01_CD	7299	between patient
TN-008-C01_CD	TN-015-C02_CD	29190	between patient
TN-008-C01_CD	TN-003-S05_CD	7087	between patient
TN-008-C01_CD	TN-014-S01_CD	7299	between patient
TN-008-C01_CD	TN-006-S00_CD	7705	between patient
TN-008-C01_CD	TN-012-S01_CD	66506	between patient
TN-008-C01_CD	TN-012-S03_CD	66492	between patient
TN-008-C01_CD	TN-008-S00_CD	9	within patient
TN-008-C01_CD	TN-008-C02_CD	9	within patient
TN-008-C01_CD	TN-012-C04_CD	66505	between patient
TN-008-C01_CD	TN-015-S00_CD	29313	between patient
TN-008-C01_CD	TN-011-S01_CD	5949	between patient
TN-008-C01_CD	TN-002-BR01_CD	252	between patient
TN-008-C01_CD	TN-012-C02_CD	66494	between patient
TN-008-C01_CD	TN-011-S04_CD	5969	between patient
TN-008-C01_CD	TN-010-S00_CD	2388	between patient
TN-008-C01_CD	TN-007-S04_CD	6008	between patient
TN-008-C01_CD	TN-004-S00_CD	6144	between patient
TN-008-C01_CD	TN-015-S01_CD	29190	between patient
TN-008-C01_CD	TN-012-S00_CD	66507	between patient
TN-008-C01_CD	TN-010-S01_CD	2397	between patient
TN-008-C01_CD	TN-003-BR04_CD	7053	between patient
TN-008-C01_CD	TN-012-S05_CD	6406	between patient
TN-008-C01_CD	TN-011-S00_CD	6018	between patient
TN-008-C01_CD	TN-006-S01_CD	7969	between patient
TN-008-C01_CD	TN-008-BR02_CD	25	within patient
TN-008-C01_CD	TN-007-S01_CD	6008	between patient
TN-008-C01_CD	TN-003-S00_CD	7269	between patient
TN-008-C01_CD	TN-002-S05_CD	252	between patient
TN-008-C01_CD	TN-009-S05_CD	7452	between patient
TN-008-C01_CD	TN-007-S02_CD	5993	between patient
TN-008-C01_CD	TN-011-S03_CD	6015	between patient
TN-008-C01_CD	TN-005-S01_CD	6850	between patient
TN-008-C01_CD	TN-009-S04_CD	7449	between patient
TN-008-C01_CD	TN-010-S05_CD	2690	between patient
TN-008-C01_CD	TN-011-S02_CD	6017	between patient
TN-008-C01_CD	TN-001-S04_CD	6002	between patient
TN-008-C01_CD	TN-002-S04_CD	7912	between patient
TN-008-C01_CD	TN-014-S04_CD	7051	between patient
TN-008-C01_CD	TN-005-S00_CD	6850	between patient
TN-008-C01_CD	TN-001-C04_CD	5921	between patient
TN-008-C01_CD	TN-007-C04_CD	5731	between patient
TN-008-C01_CD	TN-003-S01_CD	7111	between patient
TN-008-C01_CD	TN-002-S01_CD	267	between patient
TN-008-C01_CD	TN-004-S01_CD	6144	between patient
TN-008-C01_CD	TN-010-S04_CD	2606	between patient
TN-008-C01_CD	TN-003-S02_CD	7087	between patient
TN-011-C01_CD	TN-013-S01_CD	6749	between patient
TN-011-C01_CD	TN-013-S00_CD	6749	between patient
TN-011-C01_CD	TN-007-S05_CD	161	between patient
TN-011-C01_CD	TN-014-C01_CD	6343	between patient
TN-011-C01_CD	TN-015-C02_CD	29979	between patient
TN-011-C01_CD	TN-003-S05_CD	6624	between patient
TN-011-C01_CD	TN-014-S01_CD	6343	between patient
TN-011-C01_CD	TN-006-S00_CD	7479	between patient
TN-011-C01_CD	TN-012-S01_CD	66474	between patient
TN-011-C01_CD	TN-012-S03_CD	66461	between patient
TN-011-C01_CD	TN-008-S00_CD	5928	between patient
TN-011-C01_CD	TN-008-C02_CD	5928	between patient
TN-011-C01_CD	TN-012-C04_CD	66473	between patient
TN-011-C01_CD	TN-015-S00_CD	29995	between patient
TN-011-C01_CD	TN-011-S01_CD	66	within patient timepoint
TN-011-C01_CD	TN-002-BR01_CD	5905	between patient
TN-011-C01_CD	TN-012-C02_CD	66463	between patient
TN-011-C01_CD	TN-011-S04_CD	64	within patient
TN-011-C01_CD	TN-010-S00_CD	6184	between patient
TN-011-C01_CD	TN-007-S04_CD	161	between patient
TN-011-C01_CD	TN-004-S00_CD	299	between patient
TN-011-C01_CD	TN-015-S01_CD	29979	between patient
TN-011-C01_CD	TN-012-S00_CD	66475	between patient
TN-011-C01_CD	TN-010-S01_CD	6193	between patient
TN-011-C01_CD	TN-003-BR04_CD	6590	between patient
TN-011-C01_CD	TN-012-S05_CD	6425	between patient
TN-011-C01_CD	TN-011-S00_CD	114	within patient
TN-011-C01_CD	TN-006-S01_CD	7412	between patient
TN-011-C01_CD	TN-008-BR02_CD	5933	between patient
TN-011-C01_CD	TN-007-S01_CD	161	between patient
TN-011-C01_CD	TN-003-S00_CD	7038	between patient
TN-011-C01_CD	TN-002-S05_CD	5905	between patient
TN-011-C01_CD	TN-009-S05_CD	7529	between patient
TN-011-C01_CD	TN-007-S02_CD	160	between patient
TN-011-C01_CD	TN-011-S03_CD	96	within patient
TN-011-C01_CD	TN-005-S01_CD	5229	between patient
TN-011-C01_CD	TN-009-S04_CD	7527	between patient
TN-011-C01_CD	TN-010-S05_CD	6287	between patient
TN-011-C01_CD	TN-011-S02_CD	112	within patient
TN-011-C01_CD	TN-001-S04_CD	157	between patient
TN-011-C01_CD	TN-002-S04_CD	7470	between patient
TN-011-C01_CD	TN-014-S04_CD	6419	between patient
TN-011-C01_CD	TN-005-S00_CD	5229	between patient
TN-011-C01_CD	TN-001-C04_CD	87	between patient
TN-011-C01_CD	TN-007-C04_CD	246	between patient
TN-011-C01_CD	TN-003-S01_CD	6646	between patient
TN-011-C01_CD	TN-002-S01_CD	5909	between patient
TN-011-C01_CD	TN-004-S01_CD	299	between patient
TN-011-C01_CD	TN-010-S04_CD	6125	between patient
TN-011-C01_CD	TN-003-S02_CD	6624	between patient
TN-013-S01_CD	TN-013-S00_CD	2	within patient
TN-013-S01_CD	TN-007-S05_CD	6637	between patient
TN-013-S01_CD	TN-014-C01_CD	6813	between patient
TN-013-S01_CD	TN-015-C02_CD	30170	between patient
TN-013-S01_CD	TN-003-S05_CD	6819	between patient
TN-013-S01_CD	TN-014-S01_CD	6813	between patient
TN-013-S01_CD	TN-006-S00_CD	7767	between patient
TN-013-S01_CD	TN-012-S01_CD	66587	between patient
TN-013-S01_CD	TN-012-S03_CD	66574	between patient
TN-013-S01_CD	TN-008-S00_CD	7140	between patient
TN-013-S01_CD	TN-008-C02_CD	7140	between patient
TN-013-S01_CD	TN-012-C04_CD	66586	between patient
TN-013-S01_CD	TN-015-S00_CD	30084	between patient
TN-013-S01_CD	TN-011-S01_CD	6718	between patient
TN-013-S01_CD	TN-002-BR01_CD	7095	between patient
TN-013-S01_CD	TN-012-C02_CD	66576	between patient
TN-013-S01_CD	TN-011-S04_CD	6694	between patient
TN-013-S01_CD	TN-010-S00_CD	7389	between patient
TN-013-S01_CD	TN-007-S04_CD	6637	between patient
TN-013-S01_CD	TN-004-S00_CD	6775	between patient
TN-013-S01_CD	TN-015-S01_CD	30170	between patient
TN-013-S01_CD	TN-012-S00_CD	66588	between patient
TN-013-S01_CD	TN-010-S01_CD	7381	between patient
TN-013-S01_CD	TN-003-BR04_CD	6849	between patient
TN-013-S01_CD	TN-012-S05_CD	6616	between patient
TN-013-S01_CD	TN-011-S00_CD	6654	between patient
TN-013-S01_CD	TN-006-S01_CD	7529	between patient
TN-013-S01_CD	TN-008-BR02_CD	7156	between patient
TN-013-S01_CD	TN-007-S01_CD	6637	between patient
TN-013-S01_CD	TN-003-S00_CD	7434	between patient
TN-013-S01_CD	TN-002-S05_CD	7097	between patient
TN-013-S01_CD	TN-009-S05_CD	7709	between patient
TN-013-S01_CD	TN-007-S02_CD	6622	between patient
TN-013-S01_CD	TN-011-S03_CD	6668	between patient
TN-013-S01_CD	TN-005-S01_CD	6529	between patient
TN-013-S01_CD	TN-009-S04_CD	7707	between patient
TN-013-S01_CD	TN-010-S05_CD	7416	between patient
TN-013-S01_CD	TN-011-S02_CD	6652	between patient
TN-013-S01_CD	TN-001-S04_CD	6654	between patient
TN-013-S01_CD	TN-002-S04_CD	7584	between patient
TN-013-S01_CD	TN-014-S04_CD	7084	between patient
TN-013-S01_CD	TN-005-S00_CD	6529	between patient
TN-013-S01_CD	TN-001-C04_CD	6769	between patient
TN-013-S01_CD	TN-007-C04_CD	6867	between patient
TN-013-S01_CD	TN-003-S01_CD	6824	between patient
TN-013-S01_CD	TN-002-S01_CD	7110	between patient
TN-013-S01_CD	TN-004-S01_CD	6775	between patient
TN-013-S01_CD	TN-010-S04_CD	7255	between patient
TN-013-S01_CD	TN-003-S02_CD	6819	between patient
TN-013-S00_CD	TN-007-S05_CD	6637	between patient
TN-013-S00_CD	TN-014-C01_CD	6813	between patient
TN-013-S00_CD	TN-015-C02_CD	30170	between patient
TN-013-S00_CD	TN-003-S05_CD	6819	between patient
TN-013-S00_CD	TN-014-S01_CD	6813	between patient
TN-013-S00_CD	TN-006-S00_CD	7767	between patient
TN-013-S00_CD	TN-012-S01_CD	66587	between patient
TN-013-S00_CD	TN-012-S03_CD	66574	between patient
TN-013-S00_CD	TN-008-S00_CD	7140	between patient
TN-013-S00_CD	TN-008-C02_CD	7140	between patient
TN-013-S00_CD	TN-012-C04_CD	66586	between patient
TN-013-S00_CD	TN-015-S00_CD	30084	between patient
TN-013-S00_CD	TN-011-S01_CD	6718	between patient
TN-013-S00_CD	TN-002-BR01_CD	7095	between patient
TN-013-S00_CD	TN-012-C02_CD	66576	between patient
TN-013-S00_CD	TN-011-S04_CD	6694	between patient
TN-013-S00_CD	TN-010-S00_CD	7389	between patient
TN-013-S00_CD	TN-007-S04_CD	6637	between patient
TN-013-S00_CD	TN-004-S00_CD	6775	between patient
TN-013-S00_CD	TN-015-S01_CD	30170	between patient
TN-013-S00_CD	TN-012-S00_CD	66588	between patient
TN-013-S00_CD	TN-010-S01_CD	7381	between patient
TN-013-S00_CD	TN-003-BR04_CD	6849	between patient
TN-013-S00_CD	TN-012-S05_CD	6616	between patient
TN-013-S00_CD	TN-011-S00_CD	6654	between patient
TN-013-S00_CD	TN-006-S01_CD	7529	between patient
TN-013-S00_CD	TN-008-BR02_CD	7156	between patient
TN-013-S00_CD	TN-007-S01_CD	6637	between patient
TN-013-S00_CD	TN-003-S00_CD	7434	between patient
TN-013-S00_CD	TN-002-S05_CD	7097	between patient
TN-013-S00_CD	TN-009-S05_CD	7709	between patient
TN-013-S00_CD	TN-007-S02_CD	6622	between patient
TN-013-S00_CD	TN-011-S03_CD	6668	between patient
TN-013-S00_CD	TN-005-S01_CD	6529	between patient
TN-013-S00_CD	TN-009-S04_CD	7707	between patient
TN-013-S00_CD	TN-010-S05_CD	7416	between patient
TN-013-S00_CD	TN-011-S02_CD	6652	between patient
TN-013-S00_CD	TN-001-S04_CD	6654	between patient
TN-013-S00_CD	TN-002-S04_CD	7584	between patient
TN-013-S00_CD	TN-014-S04_CD	7084	between patient
TN-013-S00_CD	TN-005-S00_CD	6529	between patient
TN-013-S00_CD	TN-001-C04_CD	6769	between patient
TN-013-S00_CD	TN-007-C04_CD	6867	between patient
TN-013-S00_CD	TN-003-S01_CD	6824	between patient
TN-013-S00_CD	TN-002-S01_CD	7110	between patient
TN-013-S00_CD	TN-004-S01_CD	6775	between patient
TN-013-S00_CD	TN-010-S04_CD	7255	between patient
TN-013-S00_CD	TN-003-S02_CD	6819	between patient
TN-007-S05_CD	TN-014-C01_CD	6241	between patient
TN-007-S05_CD	TN-015-C02_CD	30022	between patient
TN-007-S05_CD	TN-003-S05_CD	6529	between patient
TN-007-S05_CD	TN-014-S01_CD	6241	between patient
TN-007-S05_CD	TN-006-S00_CD	7547	between patient
TN-007-S05_CD	TN-012-S01_CD	66436	between patient
TN-007-S05_CD	TN-012-S03_CD	66431	between patient
TN-007-S05_CD	TN-008-S00_CD	5999	between patient
TN-007-S05_CD	TN-008-C02_CD	5999	between patient
TN-007-S05_CD	TN-012-C04_CD	66435	between patient
TN-007-S05_CD	TN-015-S00_CD	29942	between patient
TN-007-S05_CD	TN-011-S01_CD	132	between patient
TN-007-S05_CD	TN-002-BR01_CD	5974	between patient
TN-007-S05_CD	TN-012-C02_CD	66433	between patient
TN-007-S05_CD	TN-011-S04_CD	111	between patient
TN-007-S05_CD	TN-010-S00_CD	6273	between patient
TN-007-S05_CD	TN-007-S04_CD	0	within patient
TN-007-S05_CD	TN-004-S00_CD	188	between patient
TN-007-S05_CD	TN-015-S01_CD	30022	between patient
TN-007-S05_CD	TN-012-S00_CD	66437	between patient
TN-007-S05_CD	TN-010-S01_CD	6265	between patient
TN-007-S05_CD	TN-003-BR04_CD	6561	between patient
TN-007-S05_CD	TN-012-S05_CD	6423	between patient
TN-007-S05_CD	TN-011-S00_CD	65	between patient
TN-007-S05_CD	TN-006-S01_CD	7324	between patient
TN-007-S05_CD	TN-008-BR02_CD	5988	between patient
TN-007-S05_CD	TN-007-S01_CD	0	within patient
TN-007-S05_CD	TN-003-S00_CD	7125	between patient
TN-007-S05_CD	TN-002-S05_CD	5974	between patient
TN-007-S05_CD	TN-009-S05_CD	7451	between patient
TN-007-S05_CD	TN-007-S02_CD	15	within patient
TN-007-S05_CD	TN-011-S03_CD	65	between patient
TN-007-S05_CD	TN-005-S01_CD	5105	between patient
TN-007-S05_CD	TN-009-S04_CD	7449	between patient
TN-007-S05_CD	TN-010-S05_CD	6376	between patient
TN-007-S05_CD	TN-011-S02_CD	63	between patient
TN-007-S05_CD	TN-001-S04_CD	64	between patient
TN-007-S05_CD	TN-002-S04_CD	7384	between patient
TN-007-S05_CD	TN-014-S04_CD	6472	between patient
TN-007-S05_CD	TN-005-S00_CD	5105	between patient
TN-007-S05_CD	TN-001-C04_CD	170	between patient
TN-007-S05_CD	TN-007-C04_CD	277	within patient
TN-007-S05_CD	TN-003-S01_CD	6533	between patient
TN-007-S05_CD	TN-002-S01_CD	5962	between patient
TN-007-S05_CD	TN-004-S01_CD	188	between patient
TN-007-S05_CD	TN-010-S04_CD	6177	between patient
TN-007-S05_CD	TN-003-S02_CD	6529	between patient
TN-014-C01_CD	TN-015-C02_CD	29784	between patient
TN-014-C01_CD	TN-003-S05_CD	6428	between patient
TN-014-C01_CD	TN-014-S01_CD	0	within patient timepoint
TN-014-C01_CD	TN-006-S00_CD	7631	between patient
TN-014-C01_CD	TN-012-S01_CD	66427	between patient
TN-014-C01_CD	TN-012-S03_CD	66413	between patient
TN-014-C01_CD	TN-008-S00_CD	7290	between patient
TN-014-C01_CD	TN-008-C02_CD	7290	between patient
TN-014-C01_CD	TN-012-C04_CD	66426	between patient
TN-014-C01_CD	TN-015-S00_CD	29703	between patient
TN-014-C01_CD	TN-011-S01_CD	6317	between patient
TN-014-C01_CD	TN-002-BR01_CD	7256	between patient
TN-014-C01_CD	TN-012-C02_CD	66415	between patient
TN-014-C01_CD	TN-011-S04_CD	6297	between patient
TN-014-C01_CD	TN-010-S00_CD	7657	between patient
TN-014-C01_CD	TN-007-S04_CD	6241	between patient
TN-014-C01_CD	TN-004-S00_CD	6374	between patient
TN-014-C01_CD	TN-015-S01_CD	29784	between patient
TN-014-C01_CD	TN-012-S00_CD	66428	between patient
TN-014-C01_CD	TN-010-S01_CD	7649	between patient
TN-014-C01_CD	TN-003-BR04_CD	6460	between patient
TN-014-C01_CD	TN-012-S05_CD	6642	between patient
TN-014-C01_CD	TN-011-S00_CD	6250	between patient
TN-014-C01_CD	TN-006-S01_CD	7388	between patient
TN-014-C01_CD	TN-008-BR02_CD	7306	between patient
TN-014-C01_CD	TN-007-S01_CD	6241	between patient
TN-014-C01_CD	TN-003-S00_CD	7043	between patient
TN-014-C01_CD	TN-002-S05_CD	7258	between patient
TN-014-C01_CD	TN-009-S05_CD	7801	between patient
TN-014-C01_CD	TN-007-S02_CD	6226	between patient
TN-014-C01_CD	TN-011-S03_CD	6268	between patient
TN-014-C01_CD	TN-005-S01_CD	6042	between patient
TN-014-C01_CD	TN-009-S04_CD	7802	between patient
TN-014-C01_CD	TN-010-S05_CD	7721	between patient
TN-014-C01_CD	TN-011-S02_CD	6252	between patient
TN-014-C01_CD	TN-001-S04_CD	6254	between patient
TN-014-C01_CD	TN-002-S04_CD	7449	between patient
TN-014-C01_CD	TN-014-S04_CD	300	within patient
TN-014-C01_CD	TN-005-S00_CD	6042	between patient
TN-014-C01_CD	TN-001-C04_CD	6364	between patient
TN-014-C01_CD	TN-007-C04_CD	6473	between patient
TN-014-C01_CD	TN-003-S01_CD	6434	between patient
TN-014-C01_CD	TN-002-S01_CD	7271	between patient
TN-014-C01_CD	TN-004-S01_CD	6374	between patient
TN-014-C01_CD	TN-010-S04_CD	7562	between patient
TN-014-C01_CD	TN-003-S02_CD	6428	between patient
TN-015-C02_CD	TN-003-S05_CD	30006	between patient
TN-015-C02_CD	TN-014-S01_CD	29784	between patient
TN-015-C02_CD	TN-006-S00_CD	29924	between patient
TN-015-C02_CD	TN-012-S01_CD	66360	between patient
TN-015-C02_CD	TN-012-S03_CD	66346	between patient
TN-015-C02_CD	TN-008-S00_CD	29183	between patient
TN-015-C02_CD	TN-008-C02_CD	29183	between patient
TN-015-C02_CD	TN-012-C04_CD	66357	between patient
TN-015-C02_CD	TN-015-S00_CD	125	within patient
TN-015-C02_CD	TN-011-S01_CD	29966	between patient
TN-015-C02_CD	TN-002-BR01_CD	29320	between patient
TN-015-C02_CD	TN-012-C02_CD	66348	between patient
TN-015-C02_CD	TN-011-S04_CD	29978	between patient
TN-015-C02_CD	TN-010-S00_CD	29409	between patient
TN-015-C02_CD	TN-007-S04_CD	30022	between patient
TN-015-C02_CD	TN-004-S00_CD	30140	between patient
TN-015-C02_CD	TN-015-S01_CD	0	within patient
TN-015-C02_CD	TN-012-S00_CD	66361	between patient
TN-015-C02_CD	TN-010-S01_CD	29403	between patient
TN-015-C02_CD	TN-003-BR04_CD	29996	between patient
TN-015-C02_CD	TN-012-S05_CD	29835	between patient
TN-015-C02_CD	TN-011-S00_CD	30024	between patient
TN-015-C02_CD	TN-006-S01_CD	30141	between patient
TN-015-C02_CD	TN-008-BR02_CD	29199	between patient
TN-015-C02_CD	TN-007-S01_CD	30022	between patient
TN-015-C02_CD	TN-003-S00_CD	30101	between patient
TN-015-C02_CD	TN-002-S05_CD	29320	between patient
TN-015-C02_CD	TN-009-S05_CD	29117	between patient
TN-015-C02_CD	TN-007-S02_CD	30007	between patient
TN-015-C02_CD	TN-011-S03_CD	30040	between patient
TN-015-C02_CD	TN-005-S01_CD	29949	between patient
TN-015-C02_CD	TN-009-S04_CD	29118	between patient
TN-015-C02_CD	TN-010-S05_CD	29437	between patient
TN-015-C02_CD	TN-011-S02_CD	30026	between patient
TN-015-C02_CD	TN-001-S04_CD	30029	between patient
TN-015-C02_CD	TN-002-S04_CD	30046	between patient
TN-015-C02_CD	TN-014-S04_CD	29577	between patient
TN-015-C02_CD	TN-005-S00_CD	29949	between patient
TN-015-C02_CD	TN-001-C04_CD	29962	between patient
TN-015-C02_CD	TN-007-C04_CD	29808	between patient
TN-015-C02_CD	TN-003-S01_CD	30009	between patient
TN-015-C02_CD	TN-002-S01_CD	29335	between patient
TN-015-C02_CD	TN-004-S01_CD	30140	between patient
TN-015-C02_CD	TN-010-S04_CD	29373	between patient
TN-015-C02_CD	TN-003-S02_CD	30006	between patient
TN-003-S05_CD	TN-014-S01_CD	6428	between patient
TN-003-S05_CD	TN-006-S00_CD	7631	between patient
TN-003-S05_CD	TN-012-S01_CD	66493	between patient
TN-003-S05_CD	TN-012-S03_CD	66480	between patient
TN-003-S05_CD	TN-008-S00_CD	7096	between patient
TN-003-S05_CD	TN-008-C02_CD	7096	between patient
TN-003-S05_CD	TN-012-C04_CD	66492	between patient
TN-003-S05_CD	TN-015-S00_CD	29926	between patient
TN-003-S05_CD	TN-011-S01_CD	6605	between patient
TN-003-S05_CD	TN-002-BR01_CD	7059	between patient
TN-003-S05_CD	TN-012-C02_CD	66482	between patient
TN-003-S05_CD	TN-011-S04_CD	6585	between patient
TN-003-S05_CD	TN-010-S00_CD	7418	between patient
TN-003-S05_CD	TN-007-S04_CD	6529	between patient
TN-003-S05_CD	TN-004-S00_CD	6666	between patient
TN-003-S05_CD	TN-015-S01_CD	30006	between patient
TN-003-S05_CD	TN-012-S00_CD	66494	between patient
TN-003-S05_CD	TN-010-S01_CD	7427	between patient
TN-003-S05_CD	TN-003-BR04_CD	36	within patient
TN-003-S05_CD	TN-012-S05_CD	6200	between patient
TN-003-S05_CD	TN-011-S00_CD	6542	between patient
TN-003-S05_CD	TN-006-S01_CD	7369	between patient
TN-003-S05_CD	TN-008-BR02_CD	7112	between patient
TN-003-S05_CD	TN-007-S01_CD	6529	between patient
TN-003-S05_CD	TN-003-S00_CD	669	within patient different ribotype
TN-003-S05_CD	TN-002-S05_CD	7061	between patient
TN-003-S05_CD	TN-009-S05_CD	7677	between patient
TN-003-S05_CD	TN-007-S02_CD	6514	between patient
TN-003-S05_CD	TN-011-S03_CD	6538	between patient
TN-003-S05_CD	TN-005-S01_CD	6525	between patient
TN-003-S05_CD	TN-009-S04_CD	7675	between patient
TN-003-S05_CD	TN-010-S05_CD	7483	between patient
TN-003-S05_CD	TN-011-S02_CD	6540	between patient
TN-003-S05_CD	TN-001-S04_CD	6524	between patient
TN-003-S05_CD	TN-002-S04_CD	7454	between patient
TN-003-S05_CD	TN-014-S04_CD	6726	between patient
TN-003-S05_CD	TN-005-S00_CD	6525	between patient
TN-003-S05_CD	TN-001-C04_CD	6646	between patient
TN-003-S05_CD	TN-007-C04_CD	6772	between patient
TN-003-S05_CD	TN-003-S01_CD	25	within patient
TN-003-S05_CD	TN-002-S01_CD	7074	between patient
TN-003-S05_CD	TN-004-S01_CD	6666	between patient
TN-003-S05_CD	TN-010-S04_CD	7339	between patient
TN-003-S05_CD	TN-003-S02_CD	0	within patient
TN-014-S01_CD	TN-006-S00_CD	7631	between patient
TN-014-S01_CD	TN-012-S01_CD	66427	between patient
TN-014-S01_CD	TN-012-S03_CD	66413	between patient
TN-014-S01_CD	TN-008-S00_CD	7290	between patient
TN-014-S01_CD	TN-008-C02_CD	7290	between patient
TN-014-S01_CD	TN-012-C04_CD	66426	between patient
TN-014-S01_CD	TN-015-S00_CD	29703	between patient
TN-014-S01_CD	TN-011-S01_CD	6317	between patient
TN-014-S01_CD	TN-002-BR01_CD	7256	between patient
TN-014-S01_CD	TN-012-C02_CD	66415	between patient
TN-014-S01_CD	TN-011-S04_CD	6297	between patient
TN-014-S01_CD	TN-010-S00_CD	7657	between patient
TN-014-S01_CD	TN-007-S04_CD	6241	between patient
TN-014-S01_CD	TN-004-S00_CD	6374	between patient
TN-014-S01_CD	TN-015-S01_CD	29784	between patient
TN-014-S01_CD	TN-012-S00_CD	66428	between patient
TN-014-S01_CD	TN-010-S01_CD	7649	between patient
TN-014-S01_CD	TN-003-BR04_CD	6460	between patient
TN-014-S01_CD	TN-012-S05_CD	6642	between patient
TN-014-S01_CD	TN-011-S00_CD	6250	between patient
TN-014-S01_CD	TN-006-S01_CD	7388	between patient
TN-014-S01_CD	TN-008-BR02_CD	7306	between patient
TN-014-S01_CD	TN-007-S01_CD	6241	between patient
TN-014-S01_CD	TN-003-S00_CD	7043	between patient
TN-014-S01_CD	TN-002-S05_CD	7258	between patient
TN-014-S01_CD	TN-009-S05_CD	7801	between patient
TN-014-S01_CD	TN-007-S02_CD	6226	between patient
TN-014-S01_CD	TN-011-S03_CD	6268	between patient
TN-014-S01_CD	TN-005-S01_CD	6042	between patient
TN-014-S01_CD	TN-009-S04_CD	7802	between patient
TN-014-S01_CD	TN-010-S05_CD	7721	between patient
TN-014-S01_CD	TN-011-S02_CD	6252	between patient
TN-014-S01_CD	TN-001-S04_CD	6254	between patient
TN-014-S01_CD	TN-002-S04_CD	7449	between patient
TN-014-S01_CD	TN-014-S04_CD	300	within patient
TN-014-S01_CD	TN-005-S00_CD	6042	between patient
TN-014-S01_CD	TN-001-C04_CD	6364	between patient
TN-014-S01_CD	TN-007-C04_CD	6473	between patient
TN-014-S01_CD	TN-003-S01_CD	6434	between patient
TN-014-S01_CD	TN-002-S01_CD	7271	between patient
TN-014-S01_CD	TN-004-S01_CD	6374	between patient
TN-014-S01_CD	TN-010-S04_CD	7562	between patient
TN-014-S01_CD	TN-003-S02_CD	6428	between patient
TN-006-S00_CD	TN-012-S01_CD	66674	between patient
TN-006-S00_CD	TN-012-S03_CD	66659	between patient
TN-006-S00_CD	TN-008-S00_CD	7696	between patient
TN-006-S00_CD	TN-008-C02_CD	7696	between patient
TN-006-S00_CD	TN-012-C04_CD	66673	between patient
TN-006-S00_CD	TN-015-S00_CD	30047	between patient
TN-006-S00_CD	TN-011-S01_CD	7491	between patient
TN-006-S00_CD	TN-002-BR01_CD	7898	between patient
TN-006-S00_CD	TN-012-C02_CD	66661	between patient
TN-006-S00_CD	TN-011-S04_CD	7511	between patient
TN-006-S00_CD	TN-010-S00_CD	8006	between patient
TN-006-S00_CD	TN-007-S04_CD	7547	between patient
TN-006-S00_CD	TN-004-S00_CD	7680	between patient
TN-006-S00_CD	TN-015-S01_CD	29924	between patient
TN-006-S00_CD	TN-012-S00_CD	66675	between patient
TN-006-S00_CD	TN-010-S01_CD	7998	between patient
TN-006-S00_CD	TN-003-BR04_CD	7597	between patient
TN-006-S00_CD	TN-012-S05_CD	7581	between patient
TN-006-S00_CD	TN-011-S00_CD	7561	between patient
TN-006-S00_CD	TN-006-S01_CD	282	within patient
TN-006-S00_CD	TN-008-BR02_CD	7712	between patient
TN-006-S00_CD	TN-007-S01_CD	7547	between patient
TN-006-S00_CD	TN-003-S00_CD	7818	between patient
TN-006-S00_CD	TN-002-S05_CD	7898	between patient
TN-006-S00_CD	TN-009-S05_CD	8726	between patient
TN-006-S00_CD	TN-007-S02_CD	7532	between patient
TN-006-S00_CD	TN-011-S03_CD	7575	between patient
TN-006-S00_CD	TN-005-S01_CD	7465	between patient
TN-006-S00_CD	TN-009-S04_CD	8726	between patient
TN-006-S00_CD	TN-010-S05_CD	8056	between patient
TN-006-S00_CD	TN-011-S02_CD	7559	between patient
TN-006-S00_CD	TN-001-S04_CD	7560	between patient
TN-006-S00_CD	TN-002-S04_CD	263	between patient
TN-006-S00_CD	TN-014-S04_CD	7383	between patient
TN-006-S00_CD	TN-005-S00_CD	7465	between patient
TN-006-S00_CD	TN-001-C04_CD	7479	between patient
TN-006-S00_CD	TN-007-C04_CD	7270	between patient
TN-006-S00_CD	TN-003-S01_CD	7637	between patient
TN-006-S00_CD	TN-002-S01_CD	7913	between patient
TN-006-S00_CD	TN-004-S01_CD	7680	between patient
TN-006-S00_CD	TN-010-S04_CD	7986	between patient
TN-006-S00_CD	TN-003-S02_CD	7631	between patient
TN-012-S01_CD	TN-012-S03_CD	27	within patient
TN-012-S01_CD	TN-008-S00_CD	66504	between patient
TN-012-S01_CD	TN-008-C02_CD	66504	between patient
TN-012-S01_CD	TN-012-C04_CD	4	within patient
TN-012-S01_CD	TN-015-S00_CD	66331	between patient
TN-012-S01_CD	TN-011-S01_CD	66474	between patient
TN-012-S01_CD	TN-002-BR01_CD	66481	between patient
TN-012-S01_CD	TN-012-C02_CD	29	within patient
TN-012-S01_CD	TN-011-S04_CD	66459	between patient
TN-012-S01_CD	TN-010-S00_CD	66587	between patient
TN-012-S01_CD	TN-007-S04_CD	66436	between patient
TN-012-S01_CD	TN-004-S00_CD	66558	between patient
TN-012-S01_CD	TN-015-S01_CD	66360	between patient
TN-012-S01_CD	TN-012-S00_CD	5	within patient
TN-012-S01_CD	TN-010-S01_CD	66586	between patient
TN-012-S01_CD	TN-003-BR04_CD	66508	between patient
TN-012-S01_CD	TN-012-S05_CD	66426	within patient different ribotype
TN-012-S01_CD	TN-011-S00_CD	66451	between patient
TN-012-S01_CD	TN-006-S01_CD	66588	between patient
TN-012-S01_CD	TN-008-BR02_CD	66502	between patient
TN-012-S01_CD	TN-007-S01_CD	66436	between patient
TN-012-S01_CD	TN-003-S00_CD	66706	between patient
TN-012-S01_CD	TN-002-S05_CD	66483	between patient
TN-012-S01_CD	TN-009-S05_CD	66261	between patient
TN-012-S01_CD	TN-007-S02_CD	66438	between patient
TN-012-S01_CD	TN-011-S03_CD	66450	between patient
TN-012-S01_CD	TN-005-S01_CD	66436	between patient
TN-012-S01_CD	TN-009-S04_CD	66261	between patient
TN-012-S01_CD	TN-010-S05_CD	66609	between patient
TN-012-S01_CD	TN-011-S02_CD	66450	between patient
TN-012-S01_CD	TN-001-S04_CD	66457	between patient
TN-012-S01_CD	TN-002-S04_CD	66605	between patient
TN-012-S01_CD	TN-014-S04_CD	66524	between patient
TN-012-S01_CD	TN-005-S00_CD	66436	between patient
TN-012-S01_CD	TN-001-C04_CD	66489	between patient
TN-012-S01_CD	TN-007-C04_CD	66524	between patient
TN-012-S01_CD	TN-003-S01_CD	66497	between patient
TN-012-S01_CD	TN-002-S01_CD	66478	between patient
TN-012-S01_CD	TN-004-S01_CD	66558	between patient
TN-012-S01_CD	TN-010-S04_CD	66539	between patient
TN-012-S01_CD	TN-003-S02_CD	66493	between patient
TN-012-S03_CD	TN-008-S00_CD	66490	between patient
TN-012-S03_CD	TN-008-C02_CD	66490	between patient
TN-012-S03_CD	TN-012-C04_CD	29	within patient
TN-012-S03_CD	TN-015-S00_CD	66317	between patient
TN-012-S03_CD	TN-011-S01_CD	66461	between patient
TN-012-S03_CD	TN-002-BR01_CD	66467	between patient
TN-012-S03_CD	TN-012-C02_CD	2	within patient
TN-012-S03_CD	TN-011-S04_CD	66446	between patient
TN-012-S03_CD	TN-010-S00_CD	66573	between patient
TN-012-S03_CD	TN-007-S04_CD	66431	between patient
TN-012-S03_CD	TN-004-S00_CD	66545	between patient
TN-012-S03_CD	TN-015-S01_CD	66346	between patient
TN-012-S03_CD	TN-012-S00_CD	26	within patient
TN-012-S03_CD	TN-010-S01_CD	66572	between patient
TN-012-S03_CD	TN-003-BR04_CD	66495	between patient
TN-012-S03_CD	TN-012-S05_CD	66412	within patient different ribotype
TN-012-S03_CD	TN-011-S00_CD	66438	between patient
TN-012-S03_CD	TN-006-S01_CD	66573	between patient
TN-012-S03_CD	TN-008-BR02_CD	66496	between patient
TN-012-S03_CD	TN-007-S01_CD	66431	between patient
TN-012-S03_CD	TN-003-S00_CD	66693	between patient
TN-012-S03_CD	TN-002-S05_CD	66469	between patient
TN-012-S03_CD	TN-009-S05_CD	66247	between patient
TN-012-S03_CD	TN-007-S02_CD	66425	between patient
TN-012-S03_CD	TN-011-S03_CD	66437	between patient
TN-012-S03_CD	TN-005-S01_CD	66422	between patient
TN-012-S03_CD	TN-009-S04_CD	66247	between patient
TN-012-S03_CD	TN-010-S05_CD	66595	between patient
TN-012-S03_CD	TN-011-S02_CD	66437	between patient
TN-012-S03_CD	TN-001-S04_CD	66444	between patient
TN-012-S03_CD	TN-002-S04_CD	66590	between patient
TN-012-S03_CD	TN-014-S04_CD	66518	between patient
TN-012-S03_CD	TN-005-S00_CD	66422	between patient
TN-012-S03_CD	TN-001-C04_CD	66484	between patient
TN-012-S03_CD	TN-007-C04_CD	66519	between patient
TN-012-S03_CD	TN-003-S01_CD	66484	between patient
TN-012-S03_CD	TN-002-S01_CD	66472	between patient
TN-012-S03_CD	TN-004-S01_CD	66545	between patient
TN-012-S03_CD	TN-010-S04_CD	66533	between patient
TN-012-S03_CD	TN-003-S02_CD	66480	between patient
TN-008-S00_CD	TN-008-C02_CD	0	within patient
TN-008-S00_CD	TN-012-C04_CD	66503	between patient
TN-008-S00_CD	TN-015-S00_CD	29306	between patient
TN-008-S00_CD	TN-011-S01_CD	5940	between patient
[truncated: 776 more rows]

## Sheet: pseudoref
Patient-timepoint 1	Patient-timepoint 2	Distance	Comparison environment	Comparison timepoint	Patient
TN-007-C01_CD	TN-007-S01_CD	2	S-E	same timepoint	7
TN-007-C01_CD	TN-007-S02_CD	2	S-E	different timepoint	7
TN-007-C01_CD	TN-007-S03_CD	1	S-E	different timepoint	7
TN-007-C01_CD	TN-007-S04_CD	0	S-E	different timepoint	7
TN-007-C01_CD	TN-007-S05_CD	0	S-E	different timepoint	7
TN-007-C04_CD	TN-007-C01_CD	2	E-E	different timepoint	7
TN-007-C04_CD	TN-007-S00_CD	2	S-E	different timepoint	7
TN-007-C04_CD	TN-007-S01_CD	0	S-E	different timepoint	7
TN-007-C04_CD	TN-007-S02_CD	0	S-E	different timepoint	7
TN-007-C04_CD	TN-007-S03_CD	1	S-E	different timepoint	7
TN-007-C04_CD	TN-007-S04_CD	2	S-E	same timepoint	7
TN-007-C04_CD	TN-007-S05_CD	2	S-E	different timepoint	7
TN-007-S00_CD	TN-007-C01_CD	0	S-E	different timepoint	7
TN-007-S00_CD	TN-007-S01_CD	2	S-S	different timepoint	7
TN-007-S00_CD	TN-007-S02_CD	2	S-S	different timepoint	7
TN-007-S00_CD	TN-007-S03_CD	1	S-S	different timepoint	7
TN-007-S00_CD	TN-007-S04_CD	0	S-S	different timepoint	7
TN-007-S00_CD	TN-007-S05_CD	0	S-S	different timepoint	7
TN-007-S01_CD	TN-007-S02_CD	0	S-S	different timepoint	7
TN-007-S01_CD	TN-007-S03_CD	1	S-S	different timepoint	7
TN-007-S01_CD	TN-007-S04_CD	2	S-S	different timepoint	7
TN-007-S01_CD	TN-007-S05_CD	2	S-S	different timepoint	7
TN-007-S02_CD	TN-007-S04_CD	2	S-S	different timepoint	7
TN-007-S03_CD	TN-007-S02_CD	1	S-S	different timepoint	7
TN-007-S03_CD	TN-007-S04_CD	1	S-S	different timepoint	7
TN-007-S05_CD	TN-007-S02_CD	2	S-S	different timepoint	7
TN-007-S05_CD	TN-007-S03_CD	1	S-S	different timepoint	7
TN-007-S05_CD	TN-007-S04_CD	0	S-S	different timepoint	7
TN-008-BR01_CD	TN-008-BR02_CD	2	E-E	different timepoint	8
TN-008-BR01_CD	TN-008-C01_CD	1	E-E	same timepoint	8
TN-008-BR01_CD	TN-008-C02_CD	0	E-E	different timepoint	8
TN-008-BR01_CD	TN-008-S00_CD	1	S-E	different timepoint	8
TN-008-BR01_CD	TN-008-S01_CD	1	S-E	same timepoint	8
TN-008-C01_CD	TN-008-BR02_CD	1	E-E	different timepoint	8
TN-008-C01_CD	TN-008-C02_CD	1	E-E	different timepoint	8
TN-008-C01_CD	TN-008-S00_CD	0	S-E	different timepoint	8
TN-008-C01_CD	TN-008-S01_CD	0	S-E	same timepoint	8
TN-008-C02_CD	TN-008-BR02_CD	2	E-E	same timepoint	8
TN-008-S00_CD	TN-008-BR02_CD	1	S-E	different timepoint	8
TN-008-S00_CD	TN-008-C02_CD	1	S-E	different timepoint	8
TN-008-S00_CD	TN-008-S01_CD	0	S-S	different timepoint	8
TN-008-S01_CD	TN-008-BR02_CD	1	S-E	different timepoint	8
TN-008-S01_CD	TN-008-C02_CD	1	S-E	different timepoint	8
TN-011-C01_CD	TN-011-S00_CD	0	S-E	different timepoint	11
TN-011-C01_CD	TN-011-S01_CD	0	S-E	same timepoint	11
TN-011-C01_CD	TN-011-S02_CD	0	S-E	different timepoint	11
TN-011-C01_CD	TN-011-S03_CD	0	S-E	different timepoint	11
TN-011-C01_CD	TN-011-S04_CD	0	S-E	different timepoint	11
TN-011-S00_CD	TN-011-S01_CD	0	S-S	different timepoint	11
TN-011-S00_CD	TN-011-S02_CD	0	S-S	different timepoint	11
TN-011-S00_CD	TN-011-S03_CD	0	S-S	different timepoint	11
TN-011-S00_CD	TN-011-S04_CD	0	S-S	different timepoint	11
TN-011-S01_CD	TN-011-S03_CD	0	S-S	different timepoint	11
TN-011-S01_CD	TN-011-S04_CD	0	S-S	different timepoint	11
TN-011-S02_CD	TN-011-S01_CD	0	S-S	different timepoint	11
TN-011-S02_CD	TN-011-S03_CD	0	S-S	different timepoint	11
TN-011-S02_CD	TN-011-S04_CD	0	S-S	different timepoint	11
TN-011-S03_CD	TN-011-S04_CD	0	S-S	different timepoint	11
TN-012-C01_CD	TN-012-C04_CD	0	E-E	different timepoint	12
TN-012-C01_CD	TN-012-S03_CD	2	S-E	different timepoint	12
TN-012-C02_CD	TN-012-C01_CD	0	E-E	different timepoint	12
TN-012-C02_CD	TN-012-C04_CD	0	E-E	different timepoint	12
TN-012-C02_CD	TN-012-S00_CD	0	S-E	different timepoint	12
TN-012-C02_CD	TN-012-S01_CD	2	S-E	different timepoint	12
TN-012-C02_CD	TN-012-S03_CD	2	S-E	different timepoint	12
TN-012-C04_CD	TN-012-S03_CD	2	S-E	different timepoint	12
TN-012-S00_CD	TN-012-C01_CD	0	S-E	different timepoint	12
TN-012-S00_CD	TN-012-C04_CD	0	S-E	different timepoint	12
TN-012-S00_CD	TN-012-S01_CD	2	S-E	different timepoint	12
TN-012-S00_CD	TN-012-S03_CD	2	S-E	different timepoint	12
TN-012-S01_CD	TN-012-C01_CD	2	S-E	same timepoint	12
TN-012-S01_CD	TN-012-C04_CD	2	S-E	different timepoint	12
TN-012-S01_CD	TN-012-S03_CD	0	S-S	different timepoint	12
TN-012-S02_CD	TN-012-C01_CD	3	S-E	different timepoint	12
TN-012-S02_CD	TN-012-C02_CD	3	S-E	same timepoint	12
TN-012-S02_CD	TN-012-C04_CD	3	S-E	different timepoint	12
TN-012-S02_CD	TN-012-S00_CD	3	S-S	different timepoint	12
TN-012-S02_CD	TN-012-S01_CD	1	S-S	different timepoint	12
TN-012-S02_CD	TN-012-S03_CD	1	S-S	different timepoint	12
TN-014-C02_CD	TN-014-C01_CD	0	E-E	different timepoint	14
TN-014-C02_CD	TN-014-S00_CD	1	S-E	different timepoint	14
TN-014-S00_CD	TN-014-C01_CD	1	S-E	different timepoint	14
TN-014-S01_CD	TN-014-C01_CD	0	S-E	same timepoint	14
TN-014-S01_CD	TN-014-C02_CD	0	S-E	different timepoint	14
TN-014-S01_CD	TN-014-S00_CD	1	S-S	different timepoint	14
TN-014-S01_CD	TN-014-S04_CD	0	S-S	different timepoint	14
TN-014-S04_CD	TN-014-C01_CD	0	S-E	different timepoint	14
TN-014-S04_CD	TN-014-C02_CD	0	S-E	different timepoint	14
TN-014-S04_CD	TN-014-S00_CD	1	S-S	different timepoint	14
TN-015-S00_CD	TN-015-S01_CD	0	S-S	different timepoint	15
TN-015-S02_CD	TN-015-S00_CD	0	S-S	different timepoint	15
TN-015-S02_CD	TN-015-S01_CD	0	S-S	different timepoint	15
TN-015-C02_CD	TN-015-S00_CD	0	S-E	different timepoint	15
TN-015-C02_CD	TN-015-S01_CD	0	S-E	different timepoint	15
TN-015-C02_CD	TN-015-S02_CD	0	S-E	same timepoint	15
TN-002-C01_CD	TN-002-S01_CD	3	S-E	same timepoint	2
TN-002-C01_CD	TN-002-S00_CD	5	S-E	different timepoint	2
TN-002-C01_CD	TN-002-BR01_CD	2	E-E	same timepoint	2
TN-002-C01_CD	TN-002-BR02_CD	3	E-E	different timepoint	2
TN-002-C01_CD	TN-002-S05_CD	3	S-E	different timepoint	2
TN-002-C01_CD	TN-002-S02_CD	3	S-E	different timepoint	2
TN-002-S01_CD	TN-002-S00_CD	2	S-S	different timepoint	2
TN-002-S01_CD	TN-002-BR01_CD	1	S-E	same timepoint	2
TN-002-S01_CD	TN-002-BR02_CD	0	S-E	different timepoint	2
TN-002-S01_CD	TN-002-S05_CD	0	S-S	different timepoint	2
TN-002-S01_CD	TN-002-S02_CD	0	S-S	different timepoint	2
TN-002-S00_CD	TN-002-BR01_CD	3	S-E	different timepoint	2
TN-002-S00_CD	TN-002-BR02_CD	2	S-E	different timepoint	2
TN-002-S00_CD	TN-002-S05_CD	2	S-S	different timepoint	2
TN-002-S00_CD	TN-002-S02_CD	2	S-S	different timepoint	2
TN-002-BR01_CD	TN-002-BR02_CD	1	E-E	different timepoint	2
TN-002-BR01_CD	TN-002-S05_CD	1	S-E	different timepoint	2
TN-002-BR01_CD	TN-002-S02_CD	1	S-E	different timepoint	2
TN-002-BR02_CD	TN-002-S05_CD	0	S-E	different timepoint	2
TN-002-BR02_CD	TN-002-S02_CD	0	S-E	same timepoint	2
TN-002-S05_CD	TN-002-S02_CD	0	S-S	different timepoint	2
TN-003-S03_CD	TN-003-S02_CD	0	S-S	different timepoint	3
TN-003-S03_CD	TN-003-BR02_CD	0	S-E	different timepoint	3
TN-003-S03_CD	TN-003-S05_CD	0	S-S	different timepoint	3
TN-003-S03_CD	TN-003-S01_CD	0	S-S	different timepoint	3
TN-003-S03_CD	TN-003-BR01_CD	0	S-E	different timepoint	3
TN-003-S03_CD	TN-003-BR04_CD	1	S-E	different timepoint	3
TN-003-S02_CD	TN-003-BR02_CD	0	S-E	same timepoint	3
TN-003-S02_CD	TN-003-S05_CD	0	S-S	different timepoint	3
TN-003-S02_CD	TN-003-S01_CD	0	S-S	different timepoint	3
TN-003-S02_CD	TN-003-BR01_CD	0	S-E	different timepoint	3
TN-003-S02_CD	TN-003-BR04_CD	1	S-E	different timepoint	3
TN-003-BR02_CD	TN-003-S05_CD	0	S-E	different timepoint	3
TN-003-BR02_CD	TN-003-S01_CD	0	S-E	different timepoint	3
TN-003-BR02_CD	TN-003-BR01_CD	0	E-E	different timepoint	3
TN-003-BR02_CD	TN-003-BR04_CD	1	E-E	different timepoint	3
TN-003-S05_CD	TN-003-S01_CD	0	S-S	different timepoint	3
TN-003-S05_CD	TN-003-BR01_CD	0	S-E	different timepoint	3
TN-003-S05_CD	TN-003-BR04_CD	1	S-E	different timepoint	3
TN-003-S01_CD	TN-003-BR01_CD	0	S-E	same timepoint	3
TN-003-S01_CD	TN-003-BR04_CD	1	S-E	different timepoint	3
TN-003-BR01_CD	TN-003-BR04_CD	1	E-E	different timepoint	3
*S-E: stool-environment comparison; E-E: environment-environment comparison; S-S: stool-stool comparison
