# Supplementary material for: Randomized Controlled Trial of Oral Vancomycin Treatment in Clostridioides difficile-Colonized Patients
Source: mSphere. 2021 Jan 13;6(1):e00936-20. doi: 10.1128/mSphere.00936-20 (PMC7845614; doi:10.1128/mSphere.00936-20)
Supplement: TABLE S4 [file mSphere.00936-20_st004.xlsx]

## Sheet: 200730_SuppTable4_GNBVRE_AST
Location	Type	Patient Number	Sample #	Treatment	Time	Identification	Classification	Isolate	Date	Ampicillin	Ampicillin	Cefazolin	Cefazolin	Cefotetan	Cefotetan	Ceftriaxone	Ceftriaxone	Ceftazidime	Ceftazidime	Cefepime	Cefepime	Meropenem	Meropenem	Imipenem	Imipenem	Pipercillin-Tazobactam	Pipercillin-Tazobactam	Ceftazidime-Avibactam	Ceftazidime-Avibactam	Ampicillin-Sulbactam	Ampicillin-Sulbactam	Aztreonam	Aztreonam	Ciprofloxacin	Ciprofloxacin	Levofloxacin	Levofloxacin	Gentamicin	Gentamicin	Amikacin	Amikacin	Trimethoprim-sulfa	Trimethoprim-sulfa	Fosfomycin	Fosfomycin	Doxycycline	Doxycycline	Minocycline	Minocycline
Environment	KC	TN-011	TN-011-S03	2	S03	A.ursingii	Acinetobacter	A	2018-10-26	11		6		6		17	Intermediate	8	Resistant	23	Sensitive	24	Sensitive	32	Sensitive	25	Sensitive	13		29	Sensitive	6		27	Sensitive	26	Sensitive	27	Sensitive	26	Sensitive	30	Sensitive	15		29	Sensitive	31	Sensitive
Patient	P	TN-001	TN-001-S04	1	S04	E.cloace/asb	Enterobacteriaceae	A	2018-03-08	6	Resistant	6	Resistant	6	Resistant	14	Resistant	6	Resistant	30	Sensitive	27	Sensitive	26	Sensitive	18	Intermediate	25	Sensitive	6	Resistant	17	Resistant	30	Sensitive	30	Sensitive	21	Sensitive	22	Sensitive	29	Sensitive	17	Sensitive	15	Sensitive	22	Sensitive
Patient	P	TN-001	TN-001-S04	1	S04	K.oxytoca	Enterobacteriaceae	A	2018-03-08	6	Resistant	6	Resistant	27	Sensitive	25	Sensitive	28	Sensitive	30	Sensitive	30	Sensitive	30	Sensitive	14	Resistant	30	Sensitive	6	Resistant	25	Sensitive	33	Sensitive	32	Sensitive	22	Sensitive	22	Sensitive	30	Sensitive	20	Sensitive	20	Sensitive	22	Sensitive
Patient	P	TN-002	TN-002-S00	2	S00	C.amalonaticus	Enterobacteriaceae	A	2018-02-28	6	Resistant	6	Resistant	8	Resistant	14	Resistant	8	Resistant	29	Sensitive	29	Sensitive	29	Sensitive	16	Resistant	25	Sensitive	6	Resistant	14	Resistant	21	Sensitive	20	Sensitive	20	Sensitive	20	Sensitive	6	Resistant	20	Sensitive	6	Resistant	10	Resistant
Patient	P	TN-002	TN-002-S00	2	S00	E.aerogenes	Enterobacteriaceae	A	2018-02-28	6	Resistant	6	Resistant	28	Sensitive	24	Sensitive	25	Sensitive	29	Sensitive	30	Sensitive	30	Sensitive	26	Sensitive	29	Sensitive	14	Intermediate	19	Intermediate	20	Intermediate	20	Sensitive	24	Sensitive	24	Sensitive	6	Resistant	22	Sensitive	6	Resistant	6	Resistant
Patient	P	TN-002	TN-002-S00	2	S00	M.morganii	Enterobacteriaceae	A	2018-02-28	6	Resistant	6	Resistant	21	Sensitive	26	Sensitive	18	Intermediate	36	Sensitive	29	Sensitive	29	Sensitive	26	Sensitive	32	Sensitive	8	Resistant	25	Sensitive	34	Sensitive	35	Sensitive	22	Sensitive	23	Sensitive	26	Sensitive	6	Resistant	14	Sensitive	17	Sensitive
Patient	P	TN-002	TN-002-S01	2	S01	C.freundii	Enterobacteriaceae	A	2018-02-28	6	Resistant	6	Resistant	8	Resistant	13	Resistant	8	Resistant	27	Sensitive	27	Sensitive	26	Sensitive	17	Resistant	23	Sensitive	6	Resistant	15	Resistant	22	Sensitive	21	Sensitive	20	Sensitive	20	Sensitive	6	Resistant	21	Sensitive	6	Resistant	11	Resistant
Patient	P	TN-002	TN-002-S01	2	S01	E.aerogenes	Enterobacteriaceae	A	2018-02-28	6	Resistant	6	Resistant	17	Sensitive	25	Sensitive	17	Resistant	34	Sensitive	27	Sensitive	23	Sensitive	26	Sensitive	31	Sensitive	6	Resistant	27	Sensitive	35	Sensitive	32	Sensitive	22	Sensitive	21	Sensitive	26	Sensitive	6	Resistant	12	Intermediate	20	Sensitive
Patient	P	TN-002	TN-002-S01	2	S01	M.morganii	Enterobacteriaceae	A	2018-02-28	6	Resistant	6	Resistant	10	Resistant	13	Resistant	6	Resistant	23	Intermediate	27	Sensitive	25	Sensitive	19	Intermediate	26	Sensitive	6	Resistant	18	Intermediate	28	Sensitive	23	Sensitive	22	Sensitive	22	Sensitive	6	Resistant	26	Sensitive	6	Resistant	9	Resistant
Patient	P	TN-002	TN-002-S02	2	S02	C.amalonaticus	Enterobacteriaceae	A	2018-02-28	6	Resistant	6	Resistant	27	Sensitive	27	Sensitive	25	Sensitive	28	Sensitive	30	Sensitive	30	Sensitive	26	Sensitive	29	Sensitive	15	Sensitive	24	Sensitive	23	Sensitive	23	Sensitive	24	Sensitive	24	Sensitive	6	Resistant	24	Sensitive	6	Resistant	6	Resistant
Patient	P	TN-002	TN-002-S03	2	S03	C.amalonaticus	Enterobacteriaceae	A	2018-02-28	6	Resistant	6	Resistant	8	Resistant	19	Resistant	14	Resistant	30	Sensitive	29	Sensitive	29	Sensitive	22	Sensitive	26	Sensitive	9	Resistant	17	Resistant	20	Intermediate	15	Intermediate	20	Sensitive	20	Sensitive	6	Resistant	18	Sensitive	6	Resistant	6	Resistant
Patient	P	TN-002	TN-002-S03	2	S03	C.freundii	Enterobacteriaceae	A	2018-02-28	6	Resistant	6	Resistant	28	Sensitive	17	Resistant	26	Sensitive	30	Sensitive	31	Sensitive	32	Sensitive	26	Sensitive	30	Sensitive	11	Resistant	15	Resistant	21	Sensitive	20	Sensitive	24	Sensitive	24	Sensitive	6	Resistant	24	Sensitive	6	Resistant	6	Resistant
Patient	P	TN-002	TN-002-S03	2	S03	E.aerogenes	Enterobacteriaceae	A	2018-02-28	6	Resistant	6	Resistant	20	Sensitive	20	Intermediate	14	Resistant	30	Sensitive	29	Sensitive	26	Sensitive	20	Intermediate	26	Sensitive	11	Resistant	18	Intermediate	26	Sensitive	23	Sensitive	21	Sensitive	22	Sensitive	6	Resistant	26	Sensitive	14	Sensitive	19	Sensitive
Patient	P	TN-002	TN-002-S05	2	S05	C.freundii	Enterobacteriaceae	A	2018-04-04	6	Resistant	6	Resistant	8	Resistant	11	Resistant	6	Resistant	27	Sensitive	28	Sensitive	27	Sensitive	20	Intermediate	27	Sensitive	6	Resistant	14	Resistant	25	Sensitive	20	Sensitive	21	Sensitive	23	Sensitive	6	Resistant	27	Sensitive	6	Resistant	12	Resistant
Environment	BR	TN-003	TN-003-S04	2	S04	K.oxytoca	Enterobacteriaceae	A	2018-04-04	6	Resistant	6	Resistant	27	Sensitive	6	Resistant	17	Resistant	19	Intermediate	32	Sensitive	33	Sensitive	6	Resistant	24	Sensitive	6	Resistant	6	Resistant	11	Resistant	15	Intermediate	28	Sensitive	23	Sensitive	6	Resistant	22	Sensitive	8	Resistant	14	Intermediate
Patient	P	TN-003	TN-003-S04	2	S04	K.oxytoca_CIP	Enterobacteriaceae	A	2018-04-04	6	Resistant	6	Resistant	26	Sensitive	6	Resistant	15	Resistant	16	Resistant	29	Sensitive	32	Sensitive	6	Resistant	24	Sensitive	6	Resistant	6	Resistant	10	Resistant	15	Intermediate	27	Sensitive	22	Sensitive	6	Resistant	20	Sensitive	8	Resistant	14	Intermediate
Patient	P	TN-003	TN-003-S04	2	S04	K.oxytoca_CTX	Enterobacteriaceae	A	2018-04-04	6	Resistant	6	Resistant	27	Sensitive	6	Resistant	16	Resistant	17	Resistant	29	Sensitive	30	Sensitive	6	Resistant	23	Sensitive	6	Resistant	6	Resistant	11	Resistant	15	Intermediate	26	Sensitive	21	Sensitive	6	Resistant	20	Sensitive	6	Resistant	13	Intermediate
Patient	P	TN-006	TN-006-S00	2	S00	E. coli	Enterobacteriaceae	A	2018-10-12	6	Resistant	21	Intermediate	27	Sensitive	31	Sensitive	28	Sensitive	31	Sensitive	30	Sensitive	30	Sensitive	26	Sensitive	29	Sensitive	17	Sensitive	33	Sensitive	6	Resistant	6	Resistant	21	Sensitive	21	Sensitive	29	Sensitive	25	Sensitive	20	Sensitive	21	Sensitive
Patient	P	TN-006	TN-006-S01	2	S01	E. coli	Enterobacteriaceae	A	2018-10-12	6	Resistant	20	Intermediate	24	Sensitive	27	Sensitive	26	Sensitive	30	Sensitive	28	Sensitive	27	Sensitive	24	Sensitive	27	Sensitive	16	Sensitive	32	Sensitive	6	Resistant	6	Resistant	20	Sensitive	20	Sensitive	28	Sensitive	21	Sensitive	20	Sensitive	22	Sensitive
Patient	P	TN-007	TN-007-S00	1	S00	E. coli	Enterobacteriaceae	A	2018-10-12	6	Resistant	21	Intermediate	28	Sensitive	31	Sensitive	33	Sensitive	32	Sensitive	30	Sensitive	30	Sensitive	26	Sensitive	30	Sensitive	17	Sensitive	30	Sensitive	6	Resistant	6	Resistant	21	Sensitive	21	Sensitive	30	Sensitive	27	Sensitive	6	Resistant	10	Resistant
Patient	P	TN-007	TN-007-S01	1	S01	E. coli	Enterobacteriaceae	A	2018-10-12	6	Resistant	21	Intermediate	28	Sensitive	31	Sensitive	28	Sensitive	34	Sensitive	32	Sensitive	30	Sensitive	26	Sensitive	30	Sensitive	17	Sensitive	31	Sensitive	6	Resistant	6	Resistant	22	Sensitive	21	Sensitive	30	Sensitive	27	Sensitive	6	Resistant	10	Resistant
Patient	P	TN-007	TN-007-S02	1	S02	E. coli	Enterobacteriaceae	A	2018-10-12	6	Resistant	21	Intermediate	28	Sensitive	30	Sensitive	27	Sensitive	30	Sensitive	31	Sensitive	30	Sensitive	26	Sensitive	29	Sensitive	16	Sensitive	30	Sensitive	6	Resistant	6	Resistant	21	Sensitive	21	Sensitive	29	Sensitive	25	Sensitive	6	Resistant	12	Resistant
Patient	P	TN-007	TN-007-S03	1	S03	E. coli	Enterobacteriaceae	A	2018-10-12	6	Resistant	21	Intermediate	27	Sensitive	30	Sensitive	27	Sensitive	30	Sensitive	30	Sensitive	30	Sensitive	26	Sensitive	30	Sensitive	17	Sensitive	30	Sensitive	6	Resistant	6	Resistant	22	Sensitive	22	Sensitive	30	Sensitive	26	Sensitive	6	Resistant	10	Resistant
Patient	P	TN-007	TN-007-S04	1	S04	E. coli	Enterobacteriaceae	A	2018-10-19	6	Resistant	21	Intermediate	26	Sensitive	30	Sensitive	30	Sensitive	31	Sensitive	31	Sensitive	31	Sensitive	26	Sensitive	32	Sensitive	15	Sensitive	32	Sensitive	6	Resistant	6	Resistant	22	Sensitive	22	Sensitive	6	Resistant	27	Sensitive	6	Resistant	10	Resistant
Patient	P	TN-007	TN-007-S05	1	S05	E. coli	Enterobacteriaceae	A	2018-10-26	6	Resistant	23	Sensitive	30	Sensitive	32	Sensitive	30	Sensitive	35	Sensitive	30	Sensitive	30	Sensitive	29	Sensitive	32	Sensitive	19	Sensitive	34	Sensitive	6	Resistant	9	Resistant	23	Sensitive	23	Sensitive	6	Resistant	28	Sensitive	6	Resistant	17	Sensitive
Patient	P	TN-009	TN-009-S00	2	S00	E. coli	Enterobacteriaceae	A	2018-10-12	6	Resistant	20	Intermediate	29	Sensitive	31	Sensitive	27	Sensitive	33	Sensitive	30	Sensitive	30	Sensitive	26	Sensitive	30	Sensitive	11	Resistant	33	Sensitive	6	Resistant	6	Resistant	20	Sensitive	20	Sensitive	26	Sensitive	26	Sensitive	19	Sensitive	20	Sensitive
Patient	P	TN-009	TN-009-S01	2	S01	E. coli	Enterobacteriaceae	A	2018-10-19	6	Resistant	19	Resistant	27	Sensitive	30	Sensitive	27	Sensitive	31	Sensitive	30	Sensitive	30	Sensitive	25	Sensitive	30	Sensitive	13	Intermediate	33	Sensitive	6	Resistant	6	Resistant	21	Sensitive	21	Sensitive	27	Sensitive	27	Sensitive	19	Sensitive	21	Sensitive
Patient	P	TN-009	TN-009-S02	2	S02	E. coli	Enterobacteriaceae	A (LF)	2018-10-19	6	Resistant	23	Sensitive	30	Sensitive	31	Sensitive	30	Sensitive	34	Sensitive	30	Sensitive	30	Sensitive	27	Sensitive	31	Sensitive	17	Sensitive	33	Sensitive	6	Resistant	6	Resistant	21	Sensitive	21	Sensitive	27	Sensitive	27	Sensitive	19	Sensitive	20	Sensitive
Patient	P	TN-009	TN-009-S02	2	S02	E. coli	Enterobacteriaceae	A (NLF)	2018-10-19	6	Resistant	19	Resistant	27	Sensitive	32	Sensitive	28	Sensitive	32	Sensitive	30	Sensitive	30	Sensitive	27	Sensitive	30	Sensitive	13	Intermediate	32	Sensitive	6	Resistant	6	Resistant	22	Sensitive	21	Sensitive	28	Sensitive	27	Sensitive	19	Sensitive	23	Sensitive
Patient	P	TN-009	TN-009-S03	2	S03	E. coli	Enterobacteriaceae	A	2018-10-19	6	Resistant	23	Sensitive	30	Sensitive	33	Sensitive	31	Sensitive	35	Sensitive	30	Sensitive	30	Sensitive	28	Sensitive	32	Sensitive	17	Sensitive	34	Sensitive	6	Resistant	6	Resistant	21	Sensitive	21	Sensitive	26	Sensitive	26	Sensitive	19	Sensitive	21	Sensitive
Patient	P	TN-009	TN-009-S03	2	S03	E. clo/asb	Enterobacteriaceae	A	2018-10-19	6	Resistant	6	Resistant	13	Intermediate	27	Sensitive	25	Sensitive	33	Sensitive	27	Sensitive	27	Sensitive	26	Sensitive	30	Sensitive	6	Resistant	27	Sensitive	30	Sensitive	27	Sensitive	20	Sensitive	20	Sensitive	25	Sensitive	21	Sensitive	17	Sensitive	19	Sensitive
Patient	P	TN-009	TN-009-S04	2	S04	E. coli	Enterobacteriaceae	A	2018-10-19	6	Resistant	22	Intermediate	29	Sensitive	34	Sensitive	30	Sensitive	33	Sensitive	30	Sensitive	29	Sensitive	27	Sensitive	32	Sensitive	15	Sensitive	35	Sensitive	6	Resistant	6	Resistant	21	Sensitive	21	Sensitive	27	Sensitive	27	Sensitive	19	Sensitive	22	Sensitive
Patient	P	TN-009	TN-009-S04	2	S04	K.Pneumoniae	Enterobacteriaceae	A	2018-10-19	11	Resistant	25	Sensitive	29	Sensitive	30	Sensitive	24	Sensitive	30	Sensitive	30	Sensitive	28	Sensitive	24	Sensitive	27	Sensitive	20	Sensitive	30	Sensitive	27	Sensitive	26	Sensitive	23	Sensitive	23	Sensitive	25	Sensitive	19	Sensitive	17	Sensitive	20	Sensitive
Patient	P	TN-009	TN-009-S04	2	S04	E. cancerogenous	Enterobacteriaceae	A	2018-10-19	6	Resistant	6	Resistant	6	Resistant	31	Sensitive	27	Sensitive	32	Sensitive	30	Sensitive	29	Sensitive	27	Sensitive	30	Sensitive	6	Resistant	32	Sensitive	33	Sensitive	31	Sensitive	22	Sensitive	22	Sensitive	30	Sensitive	22	Sensitive	18	Sensitive	22	Sensitive
Patient	P	TN-009	TN-009-S04	2	S04	C. ama	Enterobacteriaceae	A	2018-10-19	6	Resistant	6	Resistant	28	Sensitive	26	Sensitive	25	Sensitive	30	Sensitive	30	Sensitive	27	Sensitive	25	Sensitive	30	Sensitive	15	Sensitive	27	Sensitive	30	Sensitive	30	Sensitive	22	Sensitive	22	Sensitive	27	Sensitive	27	Sensitive	18	Sensitive	20	Sensitive
Patient	P	TN-009	TN-009-S04	2	S04	L. adecarboxylata	Enterobacteriaceae	A	2018-10-19	20	Sensitive	21	Intermediate	27	Sensitive	28	Sensitive	27	Sensitive	30	Sensitive	28	Sensitive	27	Sensitive	26	Sensitive	27	Sensitive	22	Sensitive	31	Sensitive	30	Sensitive	30	Sensitive	21	Sensitive	21	Sensitive	30	Sensitive	25	Sensitive	18	Sensitive	19	Sensitive
Patient	P	TN-009	TN-009-S05	2	S05	E. coli	Enterobacteriaceae	A	2018-10-26	6	Resistant	21	Intermediate	27	Sensitive	30	Sensitive	28	Sensitive	32	Sensitive	26	Sensitive	28	Sensitive	26	Sensitive	30	Sensitive	17	Sensitive	32	Sensitive	6	Resistant	6	Resistant	21	Sensitive	20	Sensitive	26	Sensitive	24	Sensitive	18	Sensitive	20	Sensitive
Patient	P	TN-012	TN-012-S00	1	S00	E. coli	Enterobacteriaceae	A	2018-10-19	6	Resistant	14	Resistant	28	Sensitive	32	Sensitive	28	Sensitive	32	Sensitive	30	Sensitive	30	Sensitive	22	Sensitive	30	Sensitive	6	Resistant	33	Sensitive	6	Resistant	6	Resistant	6	Resistant	21	Sensitive	31	Sensitive	27	Sensitive	21	Sensitive	24	Sensitive
Patient	P	TN-012	TN-012-S01	1	S01	E. coli	Enterobacteriaceae	A	2018-10-19	20	Sensitive	25	Sensitive	27	Sensitive	30	Sensitive	27	Sensitive	32	Sensitive	29	Sensitive	30	Sensitive	29	Sensitive	30	Sensitive	23	Sensitive	30	Sensitive	6	Resistant	6	Resistant	20	Sensitive	20	Sensitive	29	Sensitive	25	Sensitive	21	Sensitive	23	Sensitive
Patient	P	TN-012	TN-012-S03	1	S03	E. coli	Enterobacteriaceae	A	2018-10-26	6	Resistant	6	Resistant	23	Sensitive	30	Sensitive	25	Sensitive	25	Sensitive	27	Sensitive	32	Sensitive	10	Resistant	26	Sensitive	6	Resistant	30	Sensitive	6	Resistant	8	Resistant	6	Resistant	21	Sensitive	30	Sensitive	24	Sensitive	21	Sensitive	24	Sensitive
Patient	P	TN-012	TN-012-S03	1	S03	R. ornitholytica	Enterobacteriaceae	A	2018-10-26	6	Resistant	6	Resistant	26	Sensitive	8	Resistant	12	Resistant	18	Resistant	29	Sensitive	29	Sensitive	22	Sensitive	26	Sensitive	10	Resistant	13	Resistant	20	Intermediate	24	Sensitive	6	Resistant	22	Sensitive	6	Resistant	19	Sensitive	13	Intermediate	19	Sensitive
Patient	P	TN-012	TN-012-S04	1	S04	E. coli	Enterobacteriaceae	A	2018-10-26	6	Resistant	13	Resistant	27	Sensitive	30	Sensitive	28	Sensitive	31	Sensitive	31	Sensitive	30	Sensitive	21	Sensitive	30	Sensitive	8	Resistant	30	Sensitive	6	Resistant	6	Resistant	6	Resistant	21	Sensitive	29	Sensitive	26	Sensitive	20	Sensitive	22	Sensitive
Patient	P	TN-012	TN-012-S05	1	S05	E. coli (CIP)	Enterobacteriaceae	A (LF)	2019-05-03	6	Resistant	13	Resistant	28	Sensitive	31	Sensitive	28	Sensitive	32	Sensitive	32	Sensitive	31	Sensitive	18	Intermediate	29	Sensitive	6	Resistant	33	Sensitive	6	Resistant	6	Resistant	6	Resistant	21	Sensitive	31	Sensitive	28	Sensitive	20	Sensitive	22	Sensitive
Patient	P	TN-012	TN-012-S05	1	S05	E. coli (CTX)	Enterobacteriaceae	A (LF)	2019-05-03	6	Resistant	14	Resistant	29	Sensitive	32	Sensitive	28	Sensitive	32	Sensitive	32	Sensitive	31	Sensitive	24	Sensitive	30	Sensitive	6	Resistant	33	Sensitive	6	Resistant	6	Resistant	6	Resistant	21	Sensitive	31	Sensitive	25	Sensitive	21	Sensitive	22	Sensitive
Patient	P	TN-013	TN-013-S05	2	S05	C. werkmanii	Enterobacteriaceae	A	2019-04-25	6	Resistant	6	Resistant	6	Resistant	6	Resistant	6	Resistant	26	Sensitive	30	Sensitive	29	Sensitive	17	Resistant	24	Sensitive	6	Resistant	7	Resistant	30	Sensitive	24	Sensitive	25	Sensitive	24	Sensitive	29	Sensitive	25	Sensitive	19	Sensitive	9	Sensitive
Patient	P	TN-013	TN-013-S05	2	S05	C.freundii complex	Enterobacteriaceae	A	2019-04-25	6	Resistant	6	Resistant	6	Resistant	8	Resistant	6	Resistant	28	Sensitive	30	Sensitive	29	Sensitive	19	Intermediate	25	Sensitive	6	Resistant	10	Resistant	26	Sensitive	25	Sensitive	23	Sensitive	23	Sensitive	27	Sensitive	24	Sensitive	19	Sensitive	19	Sensitive
Patient	P	TN-014	TN-014-S02	2	S02	C.freundii	Enterobacteriaceae	A	2018-10-26	6	Resistant	6	Resistant	18	Sensitive	27	Sensitive	25	Sensitive	32	Sensitive	30	Sensitive	28	Sensitive	26	Sensitive	30	Sensitive	6	Resistant	30	Sensitive	28	Sensitive	25	Sensitive	22	Sensitive	22	Sensitive	31	Sensitive	27	Sensitive	17	Sensitive	20	Sensitive
Patient	P	TN-014	TN-014-S02	2	S02	C.freundii	Enterobacteriaceae	A (LF)	2018-10-26	13	Resistant	6	Resistant	29	Sensitive	28	Sensitive	25	Sensitive	34	Sensitive	32	Sensitive	30	Sensitive	25	Sensitive	27	Sensitive	21	Sensitive	30	Sensitive	27	Sensitive	25	Sensitive	23	Sensitive	23	Sensitive	26	Sensitive	27	Sensitive	15	Sensitive	20	Sensitive
Patient	P	TN-014	TN-014-S02	2	S02	C. werkmanii	Enterobacteriaceae	A	2018-10-26	6	Resistant	6	Resistant	20	Sensitive	25	Sensitive	24	Sensitive	34	Sensitive	32	Sensitive	28	Sensitive	27	Sensitive	30	Sensitive	18	Sensitive	27	Sensitive	27	Sensitive	26	Sensitive	21	Sensitive	22	Sensitive	30	Sensitive	28	Sensitive	17	Sensitive	21	Sensitive
Patient	P	TN-014	TN-014-S02	2	S02	C.freundii complex	Enterobacteriaceae	A	2018-10-26	8	Resistant	6	Resistant	30	Sensitive	30	Sensitive	26	Sensitive	35	Sensitive	32	Sensitive	30	Sensitive	26	Sensitive	30	Sensitive	20	Sensitive	30	Sensitive	27	Sensitive	26	Sensitive	22	Sensitive	22	Sensitive	31	Sensitive	29	Sensitive	17	Sensitive	21	Sensitive
Patient	P	TN-014	TN-014-S02	2	S02	C.freundii	Enterobacteriaceae	A (NLF)	2018-10-26	6	Resistant	6	Resistant	17	Sensitive	28	Sensitive	25	Sensitive	34	Sensitive	30	Sensitive	28	Sensitive	28	Sensitive	32	Sensitive	10	Resistant	29	Sensitive	26	Sensitive	25	Sensitive	21	Sensitive	21	Sensitive	30	Sensitive	29	Sensitive	19	Sensitive	21	Sensitive
Patient	P	TN-014	TN-014-S03	2	S03	C. werkmanii	Enterobacteriaceae	A	2019-04-05	6	Resistant	6	Resistant	20	Sensitive	28	Sensitive	25	Sensitive	31	Sensitive	29	Sensitive	26	Sensitive	26	Sensitive	29	Sensitive	14	Intermediate	27	Sensitive	25	Sensitive	24	Sensitive	21	Sensitive	21	Sensitive	30	Sensitive	26	Sensitive	18	Sensitive	20	Sensitive
Patient	P	TN-014	TN-014-S03	2	S03	C. braakii	Enterobacteriaceae	A	2019-04-05	6	Resistant	6	Resistant	22	Sensitive	29	Sensitive	26	Sensitive	32	Sensitive	31	Sensitive	28	Sensitive	29	Sensitive	30	Sensitive	15	Sensitive	30	Sensitive	28	Sensitive	25	Sensitive	22	Sensitive	23	Sensitive	32	Sensitive	27	Sensitive	18	Sensitive	20	Sensitive
Patient	P	TN-014	TN-014-S03	2	S03	C. youngae	Enterobacteriaceae	A (NLF)	2018-10-26	6	Resistant	6	Resistant	22	Sensitive	29	Sensitive	26	Sensitive	35	Sensitive	30	Sensitive	28	Sensitive	27	Sensitive	31	Sensitive	14	Intermediate	30	Sensitive	27	Sensitive	25	Sensitive	22	Sensitive	22	Sensitive	30	Sensitive	27	Sensitive	17	Sensitive	21	Sensitive
Patient	P	TN-014	TN-014-S04	2	S04	E. clo/asb	Enterobacteriaceae	A (LF)	2019-05-03	6	Resistant	6	Resistant	12	Resistant	29	Sensitive	27	Sensitive	30	Sensitive	29	Sensitive	26	Sensitive	27	Sensitive	30	Sensitive	14	Intermediate	32	Sensitive	35	Sensitive	31	Sensitive	22	Sensitive	23	Sensitive	30	Sensitive	33	Sensitive	19	Sensitive	21	Sensitive
Patient	P	TN-015	TN-015-S00	1	S00	K.oxytoca	Enterobacteriaceae	A (Mucy LF)	2019-05-03	6	Resistant	19	Resistant	28	Sensitive	29	Sensitive	27	Sensitive	31	Sensitive	28	Sensitive	30	Sensitive	26	Sensitive	30	Sensitive	21	Sensitive	32	Sensitive	30	Sensitive	29	Sensitive	21	Sensitive	21	Sensitive	28	Sensitive	16	Sensitive	22	Sensitive	21	Sensitive
Patient	P	TN-015	TN-015-S00	1	S00	E. coli	Enterobacteriaceae	A	2019-05-03	16	Intermediate	25	Sensitive	30	Sensitive	33	Sensitive	28	Sensitive	34	Sensitive	33	Sensitive	32	Sensitive	28	Sensitive	30	Sensitive	20	Sensitive	34	Sensitive	35	Sensitive	34	Sensitive	23	Sensitive	22	Sensitive	29	Sensitive	27	Sensitive	21	Sensitive	22	Sensitive
Patient	P	TN-015	TN-015-S00	1	S00	C.freundii	Enterobacteriaceae	A (LF)	2019-05-03	13	Resistant	18	Resistant	31	Sensitive	30	Sensitive	27	Sensitive	37	Sensitive	34	Sensitive	32	Sensitive	28	Sensitive	28	Sensitive	21	Sensitive	28	Sensitive	30	Sensitive	27	Sensitive	22	Sensitive	23	Sensitive	29	Sensitive	26	Sensitive	18	Sensitive	20	Sensitive
Environment	KC	TN-011	TN-011-S03	2	S03	Oxidase Neg. gnb resembling Xanthomonas sp.	Oxidase GNB	A	2018-10-26	6		6		10		8		10		10		15		15		11		28		6		6		22		26	Sensitive	28		26		20	Sensitive	20		35		40	Sensitive
Environment	KC	TN-011	TN-011-S03	2	S03	Oxidase Neg. gnb resembling Xanthomonas sp.	Oxidase GNB	B	2018-10-26	6		6		9		8		10		11		16		15		12		26		6		6		23		25	Sensitive	29		29		25	Sensitive	21		35		41	Sensitive
Patient	P	TN-008	TN-008-S02	2	S02	A.denitrificans/xylosoxidans	Pseudo-like	A (MAC w/ CIP)	2018-10-12	6		6		6		6		20	Sensitive	13	Resistant	30	Sensitive	25	Sensitive	30	Sensitive	20	Sensitive	9		6	Resistant	14	Resistant	15	Intermediate	6	Resistant	6	Resistant	25		6	Resistant	15		25
Patient	P	TN-008	TN-008-S02	2	S02	A.denitrificans/xylosoxidans	Pseudo-like	A (MAC w/ CTX)	2018-10-12	6		6		6		6		21	Sensitive	14	Resistant	30	Sensitive	25	Sensitive	31	Sensitive	20	Sensitive	6		6	Resistant	15	Resistant	15	Intermediate	6	Resistant	6	Resistant	30		6	Resistant	16		26
Patient	P	TN-008	TN-008-S03	2	S03	A.denitrificans/xylosoxidans	Pseudo-like	A (MAC w/ CIP)	2018-10-19	6		6		6		6		19	Sensitive	13	Resistant	31	Sensitive	26	Sensitive	32	Sensitive	22	Sensitive	11		6	Resistant	17	Intermediate	17	Intermediate	8	Resistant	8	Resistant	25		6	Resistant	15		25
Patient	P	TN-008	TN-008-S03	2	S03	A.denitrificans/xylosoxidans	Pseudo-like	A (MAC w/ CTX)	2018-10-12	6		6		6		6		20	Sensitive	13	Resistant	30	Sensitive	25	Sensitive	32	Sensitive	22	Sensitive	10		6	Resistant	16	Intermediate	17	Sensitive	8	Resistant	8	Resistant	23		6	Resistant	14		26
Patient	P	TN-008	TN-008-S03	2	S03	Ochrobactrum anthropi	Pseudo-like	A	2018-10-12	6		6		9		6		6	Resistant	9	Resistant	27	Sensitive	27	Sensitive	6	Resistant	9	Resistant	6		6	Resistant	26	Sensitive	31	Sensitive	21	Sensitive	20	Sensitive	31		6	Resistant	30		30
Environment	MS	TN-009	TN-009-MS03	2	S03	Ochrobactrum anthropi	Pseudo-like	A (MAC w/ CTX)	2018-10-19	6		6		6		6		6	Resistant	10	Resistant	28	Sensitive	28	Sensitive	6	Resistant	8	Resistant	6		6	Resistant	30	Sensitive	31	Sensitive	25	Sensitive	21	Sensitive	31		6	Resistant	30		35
Environment	MS	TN-009	TN-009-MS03	2	S03	Rhizobium radiobacter	Pseudo-like	A	2018-10-19	21		21		25		25		16	Intermediate	25	Sensitive	31	Sensitive	34	Sensitive	21	Sensitive	20	Sensitive	30		18	Intermediate	38	Sensitive	38	Sensitive	20	Sensitive	23	Sensitive	25		6	Resistant	33		35
Environment	KC	TN-011	TN-011-S03	2	S03	A.denitrificans/xylosoxidans	Pseudo-like	A	2018-10-26	6		6		6		6		22	Sensitive	11	Resistant	29	Sensitive	22	Sensitive	32	Sensitive	25	Sensitive	12		6	Resistant	13	Resistant	17	Sensitive	6	Resistant	6	Resistant	30		6	Resistant	10		25
Environment	KC	TN-009	TN-009-KC04	2	S04	P. luteola	Pseudomonas	A	2018-10-26	15		6		16		22		23	Sensitive	28	Sensitive	33	Sensitive	34	Sensitive	26	Sensitive	25	Sensitive	17		16	Intermediate	31	Sensitive	28	Sensitive	26	Sensitive	29	Sensitive	16		21	Sensitive	23		26
Environment	KC	TN-009	TN-009-KC04	2	S04	P.oryzihabitans	Pseudomonas	A	2018-10-26	15		6		16		23		24	Sensitive	29	Sensitive	33	Sensitive	32	Sensitive	25	Sensitive	25	Sensitive	15		15	Resistant	30	Sensitive	27	Sensitive	25	Sensitive	26	Sensitive	18		23	Sensitive	24		26
Environment	MS	TN-009	TN-009-MS02	2	S02	P.putida	Pseudomonas	A	2018-10-19	6		6		6		19		24	Sensitive	27	Sensitive	23	Sensitive	32	Sensitive	23	Sensitive	26	Sensitive	6		18	Intermediate	25	Sensitive	22	Sensitive	23	Sensitive	26	Sensitive	6		6	Resistant	17		19
Environment	MS	TN-009	TN-009-MS03	2	S03	P.putida	Pseudomonas	A (flat SLF)	2018-10-19	6		6		6		19		24	Sensitive	25	Sensitive	24	Sensitive	31	Sensitive	26	Sensitive	25	Sensitive	6		16	Intermediate	25	Sensitive	20	Sensitive	22	Sensitive	25	Sensitive	6		6	Resistant	17		19
Environment	MS	TN-009	TN-009-MS04	2	S04	P.putida	Pseudomonas	grey	2018-10-19	6		6		8		21		24	Sensitive	28	Sensitive	21	Sensitive	32	Sensitive	28	Sensitive	27	Sensitive	6		20	Intermediate	28	Sensitive	18	Sensitive	24	Sensitive	26	Sensitive	6		6	Resistant	17		20
Environment	MS	TN-009	TN-009-MS04	2	S04	P.putida	Pseudomonas	A (yellow)	2018-10-19	6		6		8		20		25	Sensitive	27	Sensitive	26	Sensitive	31	Sensitive	27	Sensitive	27	Sensitive	6		20	Intermediate	27	Sensitive	22	Sensitive	25	Sensitive	27	Sensitive	10		8	Resistant	17		20
Environment	MS	TN-009	TN-009-MS04	2	S04	P.oryzihabitans	Pseudomonas	A	2018-10-26	15		6		19		25		27	Sensitive	32	Sensitive	40	Sensitive	38	Sensitive	31	Sensitive	31	Sensitive	17		18	Intermediate	35	Sensitive	30	Sensitive	32	Sensitive	34	Sensitive	18		35	Sensitive	26		32
Patient	P	TN-009	TN-009-S02	2	S02	P. aeruginosa	Pseudomonas	A	2018-10-19	6		6		6		17		22	Sensitive	28	Sensitive	31	Sensitive	21	Sensitive	25	Sensitive	24	Sensitive	6		25	Sensitive	35	Sensitive	28	Sensitive	18	Sensitive	21	Sensitive	6		14	Resistant	6		8
Patient	P	TN-010	TN-010-S00	1	S00	P. fluorescens	Pseudomonas	A	2018-10-19	6		6		6		9		22	Sensitive	25	Sensitive	25	Sensitive	24	Sensitive	30	Sensitive	30	Sensitive	6		6	Resistant	31	Sensitive	28	Sensitive	28	Sensitive	29	Sensitive	17		21	Sensitive	11		20
Patient	P	TN-011	TN-011-S02	2	S02	P.oryzihabitans	Pseudomonas	A	2019-03-01	9		6		13		21		22	Sensitive	29	Sensitive	35	Sensitive	31	Sensitive	25	Sensitive	25	Sensitive	10		12	Resistant	30	Sensitive	25	Sensitive	26	Sensitive	26	Sensitive	15		33	Sensitive	20		23
Patient	P	TN-011	TN-011-S03	2	S02	P.oryzihabitans	Pseudomonas	A	2019-03-01	10		6		15		24		24	Sensitive	30	Sensitive	36	Sensitive	35	Sensitive	26	Sensitive	26	Sensitive	8		11	Resistant	32	Sensitive	27	Sensitive	27	Sensitive	30	Sensitive	22		36	Sensitive	22		25
Environment	C	TN-011	TN-011-S05	2	S05	P.oryzihabitans	Pseudomonas	A	2019-05-03	6		6		14		24		25	Sensitive	26	Sensitive	40	Sensitive	36	Sensitive	30	Sensitive	27	Sensitive	8		13	Resistant	35	Sensitive	30	Sensitive	31	Sensitive	32	Sensitive	21		36	Sensitive	21		24
Environment	KC	TN-011	TN-011-S02	2	S02	P. fluorescens	Pseudomonas	A	2018-10-26	6		6		6		19		24	Sensitive	29	Sensitive	30	Sensitive	27	Sensitive	27	Sensitive	25	Sensitive	6		15	Resistant	31	Sensitive	26	Sensitive	25	Sensitive	26	Sensitive	12		35	Sensitive	15		19
Environment	MS	TN-009	TN-009-MS03	2	S03	S.maltophilia	Stenotrophomonas	A (CTX rnd SLF)	2018-10-19	6		6		10		6		6		10		6		6		14		8		6		6		20		25	Sensitive	22		22		28	Sensitive	6		19		31	Sensitive
Environment	MS	TN-009	TN-009-MS03	2	S03	S.maltophilia	Stenotrophomonas	A (CIP ppt)	2018-10-19	6		6		6		6		6		9		6		6		10		6		6		6		17		23	Sensitive	17		17		25	Sensitive	16		24		33	Sensitive
Environment	MS	TN-009	TN-009-MS04	2	S04	S.maltophilia	Stenotrophomonas	A	2018-10-19	6		6		11		6		6		11		6		6		14		8		6		6		17		24	Sensitive	22		23		27	Sensitive	6		21		31	Sensitive
Patient	P	TN-010	TN-010-S02	1	S02	S.maltophilia	Stenotrophomonas	A	2018-10-19	6		6		6		6		6		11		6		6		10		6		6		6		22		25	Sensitive	25		24		31	Sensitive	8		20		32	Sensitive
Patient	P	TN-010	TN-010-S03	1	S03	S.maltophilia	Stenotrophomonas	A	2018-10-19	6		6		6		6		6		10		6		6		9		6		6		6		21		25	Sensitive	25		24		34	Sensitive	6		19		32	Sensitive
[truncated: 4 more columns]
