# Supplementary material for: Randomized Controlled Trial of Oral Vancomycin Treatment in Clostridioides difficile-Colonized Patients
Source: mSphere. 2021 Jan 13;6(1):e00936-20. doi: 10.1128/mSphere.00936-20 (PMC7845614; doi:10.1128/mSphere.00936-20)
Supplement: TABLE S5 [file mSphere.00936-20_st005.xlsx]

## Sheet: SNPsites
Patient-timepoint 1	Patient-timepoint 2	SNP distance	Comparison
TN-001-S04_VRE-faecium	TN-007-S05_VRE-faecium	5456	between patient
TN-001-S04_VRE-faecium	TN-002-C05_VRE-E-faecium	5561	between patient
TN-001-S04_VRE-faecium	TN-003-S05_VRE-faecium	960	between patient
TN-002-BR04_VRE-faecium	TN-003-S04_VRE-faecium	4971	between patient
TN-002-BR04_VRE-faecium	TN-007-S04_VRE-faecium	3630	between patient
TN-002-BR04_VRE-faecium	TN-002-S04_VRE-faecium	4	within patient timepoint
TN-002-BR04_VRE-faecium	TN-006-S01_VRE-faecium	5607	between patient
TN-002-BR04_VRE-faecium	TN-009-S02_VRE-faecium	4961	between patient
TN-002-BR04_VRE-faecium	TN-003-BR05_VRE-faecium	4982	between patient
TN-002-BR04_VRE-faecium	TN-003-BR04_VRE-faecium	4971	between patient
TN-002-BR04_VRE-faecium	TN-001-S04_VRE-faecium	5562	between patient
TN-002-BR04_VRE-faecium	TN-007-S05_VRE-faecium	3630	between patient
TN-002-BR04_VRE-faecium	TN-002-C05_VRE-E-faecium	3	within patient
TN-002-BR04_VRE-faecium	TN-003-S05_VRE-faecium	4982	between patient
TN-002-C05_VRE-E-faecium	TN-003-S05_VRE-faecium	4981	between patient
TN-002-S04_VRE-faecium	TN-006-S01_VRE-faecium	5607	between patient
TN-002-S04_VRE-faecium	TN-009-S02_VRE-faecium	4961	between patient
TN-002-S04_VRE-faecium	TN-003-BR05_VRE-faecium	4982	between patient
TN-002-S04_VRE-faecium	TN-003-BR04_VRE-faecium	4967	between patient
TN-002-S04_VRE-faecium	TN-001-S04_VRE-faecium	5562	between patient
TN-002-S04_VRE-faecium	TN-007-S05_VRE-faecium	3630	between patient
TN-002-S04_VRE-faecium	TN-002-C05_VRE-E-faecium	3	within patient
TN-002-S04_VRE-faecium	TN-003-S05_VRE-faecium	4982	between patient
TN-002-S05_VRE-faecium	TN-006-S00_VRE-faecium	5602	between patient
TN-002-S05_VRE-faecium	TN-007-S02_VRE-faecium	3626	between patient
TN-002-S05_VRE-faecium	TN-007-C04_VRE-faecium	3632	between patient
TN-002-S05_VRE-faecium	TN-002-BR04_VRE-faecium	7	within patient
TN-002-S05_VRE-faecium	TN-003-S04_VRE-faecium	4974	between patient
TN-002-S05_VRE-faecium	TN-007-S04_VRE-faecium	3626	between patient
TN-002-S05_VRE-faecium	TN-002-S04_VRE-faecium	7	within patient
TN-002-S05_VRE-faecium	TN-006-S01_VRE-faecium	5603	between patient
TN-002-S05_VRE-faecium	TN-009-S02_VRE-faecium	4957	between patient
TN-002-S05_VRE-faecium	TN-003-BR05_VRE-faecium	4986	between patient
TN-002-S05_VRE-faecium	TN-003-BR04_VRE-faecium	4973	between patient
TN-002-S05_VRE-faecium	TN-001-S04_VRE-faecium	5566	between patient
TN-002-S05_VRE-faecium	TN-007-S05_VRE-faecium	3626	between patient
TN-002-S05_VRE-faecium	TN-002-C05_VRE-E-faecium	6	within patient
TN-002-S05_VRE-faecium	TN-003-S05_VRE-faecium	4986	between patient
TN-003-BR04_VRE-faecium	TN-001-S04_VRE-faecium	957	between patient
TN-003-BR04_VRE-faecium	TN-007-S05_VRE-faecium	5272	between patient
TN-003-BR04_VRE-faecium	TN-002-C05_VRE-E-faecium	4970	between patient
TN-003-BR04_VRE-faecium	TN-003-S05_VRE-faecium	55	within patient
TN-003-BR05_VRE-faecium	TN-003-BR04_VRE-faecium	15	within patient
TN-003-BR05_VRE-faecium	TN-001-S04_VRE-faecium	960	between patient
TN-003-BR05_VRE-faecium	TN-007-S05_VRE-faecium	5282	between patient
TN-003-BR05_VRE-faecium	TN-002-C05_VRE-E-faecium	4981	between patient
TN-003-BR05_VRE-faecium	TN-003-S05_VRE-faecium	44	within patient timepoint
TN-003-S04_VRE-faecium	TN-007-S04_VRE-faecium	5272	between patient
TN-003-S04_VRE-faecium	TN-002-S04_VRE-faecium	4971	between patient
TN-003-S04_VRE-faecium	TN-006-S01_VRE-faecium	954	between patient
TN-003-S04_VRE-faecium	TN-009-S02_VRE-faecium	2241	between patient
TN-003-S04_VRE-faecium	TN-003-BR05_VRE-faecium	15	within patient
TN-003-S04_VRE-faecium	TN-003-BR04_VRE-faecium	4	within patient timepoint
TN-003-S04_VRE-faecium	TN-001-S04_VRE-faecium	957	between patient
TN-003-S04_VRE-faecium	TN-007-S05_VRE-faecium	5272	between patient
TN-003-S04_VRE-faecium	TN-002-C05_VRE-E-faecium	4970	between patient
TN-003-S04_VRE-faecium	TN-003-S05_VRE-faecium	55	within patient
TN-006-S00_VRE-faecium	TN-007-S02_VRE-faecium	5488	between patient
TN-006-S00_VRE-faecium	TN-007-C04_VRE-faecium	5496	between patient
TN-006-S00_VRE-faecium	TN-002-BR04_VRE-faecium	5606	between patient
TN-006-S00_VRE-faecium	TN-003-S04_VRE-faecium	912	between patient
TN-006-S00_VRE-faecium	TN-007-S04_VRE-faecium	5488	between patient
TN-006-S00_VRE-faecium	TN-002-S04_VRE-faecium	5606	between patient
TN-006-S00_VRE-faecium	TN-006-S01_VRE-faecium	42	within patient
TN-006-S00_VRE-faecium	TN-009-S02_VRE-faecium	2813	between patient
TN-006-S00_VRE-faecium	TN-003-BR05_VRE-faecium	916	between patient
TN-006-S00_VRE-faecium	TN-003-BR04_VRE-faecium	911	between patient
TN-006-S00_VRE-faecium	TN-001-S04_VRE-faecium	85	between patient
TN-006-S00_VRE-faecium	TN-007-S05_VRE-faecium	5490	between patient
TN-006-S00_VRE-faecium	TN-002-C05_VRE-E-faecium	5607	between patient
TN-006-S00_VRE-faecium	TN-003-S05_VRE-faecium	956	between patient
TN-006-S01_VRE-faecium	TN-009-S02_VRE-faecium	2812	between patient
TN-006-S01_VRE-faecium	TN-003-BR05_VRE-faecium	958	between patient
TN-006-S01_VRE-faecium	TN-003-BR04_VRE-faecium	953	between patient
TN-006-S01_VRE-faecium	TN-001-S04_VRE-faecium	87	between patient
TN-006-S01_VRE-faecium	TN-007-S05_VRE-faecium	5492	between patient
TN-006-S01_VRE-faecium	TN-002-C05_VRE-E-faecium	5608	between patient
TN-006-S01_VRE-faecium	TN-003-S05_VRE-faecium	916	between patient
TN-007-C04_VRE-faecium	TN-002-BR04_VRE-faecium	3629	between patient
TN-007-C04_VRE-faecium	TN-003-S04_VRE-faecium	5270	between patient
TN-007-C04_VRE-faecium	TN-007-S04_VRE-faecium	8	within patient timepoint
TN-007-C04_VRE-faecium	TN-002-S04_VRE-faecium	3627	between patient
TN-007-C04_VRE-faecium	TN-006-S01_VRE-faecium	5498	between patient
TN-007-C04_VRE-faecium	TN-009-S02_VRE-faecium	5607	between patient
TN-007-C04_VRE-faecium	TN-003-BR05_VRE-faecium	5279	between patient
TN-007-C04_VRE-faecium	TN-003-BR04_VRE-faecium	5267	between patient
TN-007-C04_VRE-faecium	TN-001-S04_VRE-faecium	5455	between patient
TN-007-C04_VRE-faecium	TN-007-S05_VRE-faecium	8	within patient
TN-007-C04_VRE-faecium	TN-002-C05_VRE-E-faecium	3630	between patient
TN-007-C04_VRE-faecium	TN-003-S05_VRE-faecium	5279	between patient
TN-007-S02_VRE-faecium	TN-007-C04_VRE-faecium	10	within patient
TN-007-S02_VRE-faecium	TN-002-BR04_VRE-faecium	3630	between patient
TN-007-S02_VRE-faecium	TN-003-S04_VRE-faecium	5272	between patient
TN-007-S02_VRE-faecium	TN-007-S04_VRE-faecium	2	within patient
TN-007-S02_VRE-faecium	TN-002-S04_VRE-faecium	3630	between patient
TN-007-S02_VRE-faecium	TN-006-S01_VRE-faecium	5490	between patient
TN-007-S02_VRE-faecium	TN-009-S02_VRE-faecium	5602	between patient
TN-007-S02_VRE-faecium	TN-003-BR05_VRE-faecium	5282	between patient
TN-007-S02_VRE-faecium	TN-003-BR04_VRE-faecium	5272	between patient
TN-007-S02_VRE-faecium	TN-001-S04_VRE-faecium	5456	between patient
TN-007-S02_VRE-faecium	TN-007-S05_VRE-faecium	4	within patient
TN-007-S02_VRE-faecium	TN-002-C05_VRE-E-faecium	3631	between patient
TN-007-S02_VRE-faecium	TN-003-S05_VRE-faecium	5282	between patient
TN-007-S04_VRE-faecium	TN-002-S04_VRE-faecium	3630	between patient
TN-007-S04_VRE-faecium	TN-006-S01_VRE-faecium	5490	between patient
TN-007-S04_VRE-faecium	TN-009-S02_VRE-faecium	5602	between patient
TN-007-S04_VRE-faecium	TN-003-BR05_VRE-faecium	5282	between patient
TN-007-S04_VRE-faecium	TN-003-BR04_VRE-faecium	5272	between patient
TN-007-S04_VRE-faecium	TN-001-S04_VRE-faecium	5456	between patient
TN-007-S04_VRE-faecium	TN-007-S05_VRE-faecium	2	within patient
TN-007-S04_VRE-faecium	TN-002-C05_VRE-E-faecium	3631	between patient
TN-007-S04_VRE-faecium	TN-003-S05_VRE-faecium	5282	between patient
TN-007-S05_VRE-faecium	TN-002-C05_VRE-E-faecium	3631	between patient
TN-007-S05_VRE-faecium	TN-003-S05_VRE-faecium	5282	between patient
TN-009-S02_VRE-faecium	TN-003-BR05_VRE-faecium	2253	between patient
TN-009-S02_VRE-faecium	TN-003-BR04_VRE-faecium	2240	between patient
TN-009-S02_VRE-faecium	TN-001-S04_VRE-faecium	2783	between patient
TN-009-S02_VRE-faecium	TN-007-S05_VRE-faecium	5602	between patient
TN-009-S02_VRE-faecium	TN-002-C05_VRE-E-faecium	4962	between patient
TN-009-S02_VRE-faecium	TN-003-S05_VRE-faecium	2252	between patient
TN-009-S03_VRE-faecium	TN-009-S04_VRE-faecium	5	within patient
TN-009-S03_VRE-faecium	TN-002-S05_VRE-faecium	4962	between patient
TN-009-S03_VRE-faecium	TN-006-S00_VRE-faecium	2819	between patient
TN-009-S03_VRE-faecium	TN-007-S02_VRE-faecium	5607	between patient
TN-009-S03_VRE-faecium	TN-007-C04_VRE-faecium	5604	between patient
TN-009-S03_VRE-faecium	TN-002-BR04_VRE-faecium	4957	between patient
TN-009-S03_VRE-faecium	TN-003-S04_VRE-faecium	2239	between patient
TN-009-S03_VRE-faecium	TN-007-S04_VRE-faecium	5607	between patient
TN-009-S03_VRE-faecium	TN-002-S04_VRE-faecium	4959	between patient
TN-009-S03_VRE-faecium	TN-006-S01_VRE-faecium	2818	between patient
TN-009-S03_VRE-faecium	TN-009-S02_VRE-faecium	6	within patient
TN-009-S03_VRE-faecium	TN-003-BR05_VRE-faecium	2250	between patient
TN-009-S03_VRE-faecium	TN-003-BR04_VRE-faecium	2239	between patient
TN-009-S03_VRE-faecium	TN-001-S04_VRE-faecium	2780	between patient
TN-009-S03_VRE-faecium	TN-007-S05_VRE-faecium	5607	between patient
TN-009-S03_VRE-faecium	TN-002-C05_VRE-E-faecium	4958	between patient
TN-009-S03_VRE-faecium	TN-003-S05_VRE-faecium	2249	between patient
TN-009-S04_VRE-faecium	TN-002-S05_VRE-faecium	4961	between patient
TN-009-S04_VRE-faecium	TN-006-S00_VRE-faecium	2819	between patient
TN-009-S04_VRE-faecium	TN-007-S02_VRE-faecium	5607	between patient
TN-009-S04_VRE-faecium	TN-007-C04_VRE-faecium	5603	between patient
TN-009-S04_VRE-faecium	TN-002-BR04_VRE-faecium	4959	between patient
TN-009-S04_VRE-faecium	TN-003-S04_VRE-faecium	2240	between patient
TN-009-S04_VRE-faecium	TN-007-S04_VRE-faecium	5607	between patient
TN-009-S04_VRE-faecium	TN-002-S04_VRE-faecium	4955	between patient
TN-009-S04_VRE-faecium	TN-006-S01_VRE-faecium	2818	between patient
TN-009-S04_VRE-faecium	TN-009-S02_VRE-faecium	6	within patient
TN-009-S04_VRE-faecium	TN-003-BR05_VRE-faecium	2251	between patient
TN-009-S04_VRE-faecium	TN-003-BR04_VRE-faecium	2236	between patient
TN-009-S04_VRE-faecium	TN-001-S04_VRE-faecium	2781	between patient
TN-009-S04_VRE-faecium	TN-007-S05_VRE-faecium	5607	between patient
TN-009-S04_VRE-faecium	TN-002-C05_VRE-E-faecium	4958	between patient
TN-009-S04_VRE-faecium	TN-003-S05_VRE-faecium	2250	between patient

## Sheet: pseudoref
Patient-timepoint 1	Patient-timepoint 2	distance
TN-002-C05_VRE-faecium	TN-002-S05_VRE-faecium	0
TN-002-C05_VRE-faecium	TN-002-S04_VRE-faecium	1
TN-002-C05_VRE-faecium	TN-002-BR04_VRE-faecium	1
TN-002-S05_VRE-faecium	TN-002-S04_VRE-faecium	1
TN-002-S05_VRE-faecium	TN-002-BR04_VRE-faecium	1
TN-002-S04_VRE-faecium	TN-002-BR04_VRE-faecium	0
TN-003-S05_VRE-faecium	TN-003-BR05_VRE-faecium	5
TN-003-S05_VRE-faecium	TN-003-BR04_VRE-faecium	2
TN-003-S05_VRE-faecium	TN-003-S04_VRE-faecium	2
TN-003-BR05_VRE-faecium	TN-003-BR04_VRE-faecium	3
TN-003-BR05_VRE-faecium	TN-003-S04_VRE-faecium	3
TN-003-BR04_VRE-faecium	TN-003-S04_VRE-faecium	0
TN-007-C04_VRE-faecium	TN-007-S05_VRE-faecium	3
TN-007-C04_VRE-faecium	TN-007-S04_VRE-faecium	8
TN-007-C04_VRE-faecium	TN-007-S02_VRE-faecium	3
TN-007-S05_VRE-faecium	TN-007-S04_VRE-faecium	7
TN-007-S05_VRE-faecium	TN-007-S02_VRE-faecium	2
TN-007-S04_VRE-faecium	TN-007-S02_VRE-faecium	7
TN-009-S04_VRE-faecium	TN-009-S03_VRE-faecium	0
TN-009-S04_VRE-faecium	TN-009-S02_VRE-faecium	0
TN-009-S03_VRE-faecium	TN-009-S02_VRE-faecium	0
